# Supplementary material for: A potential oral microbiome signature associated with coronary artery disease in Tunisia
Source: Biosci Rep. 2022 Jul 1;42(7):BSR20220583. doi: 10.1042/BSR20220583 (PMC9251586; doi:10.1042/BSR20220583)
Supplement: Supplementary Table S1 [file BSR-2022-0583_supp.xlsx]

## Sheet: Supplementary table 1
Supplementary table 1: Relative abundance of predictive functional pathways observed in coronary artery disease patients and controls
Pathway	Control 1	Control 2	Control 3	Control 4	Control 5	Control 6	Control 7	Control 8	Control 9	Control 10	CAD1	CAD 2	CAD 3	CAD 4	CAD 5	CAD 6	CAD 7	CAD 8	CAD 9	CAD 10	CAD 11	CAD 12	CAD 13	CAD 14	CAD 15	CAD 16	CAD 17	CAD 18	CAD 19	CAD 20
1CMET2-PWY	82858.07803181368	12390.458371263012	27568.840121597266	47374.56049084853	43438.16855249297	57483.44024854285	114904.9305704293	113004.92022242179	81168.7510284513	87745.47306990613	74162.34907959987	84931.61020745935	132869.22521975567	153151.11672298744	51327.420715073815	145707.19923201425	120502.09691207901	55863.09518144848	27004.463128104686	56348.8558266203	2941.8333410665546	58503.539029325955	22032.431289230673	52360.46652053463	134904.47983162213	87798.20504896702	74948.76749103473	203836.81086631716	129159.40003612096	38887.66460811239
3-HYDROXYPHENYLACETATE-DEGRADATION-PWY	0.0	0.0	0.0	0.0	0.0	0.0	0.0	3.2687375533513467	0.0	12.56781825001879	0.9153379982213345	0.0	0.0	0.0	7.697645970723829	0.0	0.0	1.321451518317286	0.0	0.0	0.0	0.0	0.0	0.0	28.976631395059552	1.4832054707447264	0.0	0.7665328310753224	0.0	8.89419302400595
AEROBACTINSYN-PWY	0.0	0.0	0.0	0.0	0.0	0.0	0.0	2.046511627906977	0.0	0.0	0.0	0.0	0.0	0.0	0.0	0.0	0.0	0.0	0.0	0.0	0.0	0.0	0.0	0.0	0.0	0.0	0.0	0.0	0.0	0.0
ALL-CHORISMATE-PWY	141.99527207544827	904.6004206887641	1213.97260028261	142.0380829136607	458.43035224264975	64.78648484328622	1783.1640519829562	207.14054855096037	129.1853700331886	386.77818611455035	699.3593838113801	283.17776424771495	387.6990465785	1312.6209470960123	0.0	64.94774663593111	1276.4403046884802	12.984739661458704	38.77347309689361	9150.07143004011	97.95748863931333	3273.911856326446	0.0	25.837523699080776	1414.5450472781044	255.36759988060535	0.0	1422.944270899015	179.56932229226854	250.51467310572284
ANAEROFRUCAT-PWY	94458.20957409948	11692.046746795604	27319.921807682204	48620.90835413716	39988.43510167284	55290.348412356245	112757.33968148951	117222.13195199257	78975.5767396206	89024.95441192378	69475.63021883214	91918.13809352995	132138.92524062947	151861.45449420848	53059.05270139663	153564.95148706334	133610.0796879913	51990.76101615177	25769.85049292008	52532.772320024655	3046.09343814294	53571.82364492053	18459.488496810536	71209.09445050171	137949.8846181772	88860.81058101251	66426.67127651653	174149.5828326659	116668.54137126045	37323.670822141816
ANAGLYCOLYSIS-PWY	93512.7790988452	12785.19525803598	30221.09521267151	51928.62690536888	44862.936174064205	56021.41454799535	129366.84574232866	124853.76141836775	87816.217007266	94356.81281988473	80716.26247480772	94833.82901035623	140939.59616116833	150468.3538340797	55718.062351743836	157719.55738232998	135532.32906447226	50861.340066235665	28598.28278361398	57733.182636805395	3004.429227108143	61593.5794679605	20271.376250930065	78213.47798708659	146004.7007974825	91075.68974017826	62068.22488048349	203998.41255408738	119695.06956098767	42820.90029464783
ARG+POLYAMINE-SYN	22015.87720318218	3552.8191603819646	8527.88674334567	16258.776465442908	10359.072008576264	15710.544447690192	24958.23603529633	33214.8907150014	21991.08618531043	22939.152847317724	11078.966967451726	23085.099709018807	21822.98871251055	33595.61686281211	10902.759199656972	36379.04846549962	25400.656686923394	13494.606056375216	6923.357947527606	12491.839823167651	611.7586889851541	13840.854540028524	3688.0384540158348	6718.110202765176	43990.45310642983	18033.873560961263	10792.506755860897	36912.33876890233	40079.03355044715	12852.774718969209
ARGDEG-PWY	0.0	0.0	0.0	0.0	0.0	0.0	0.0	7.328607409234532	10.486071771684667	0.0	0.0	0.0	0.0	0.0	0.0	0.0	3.4950995273193755	0.0	0.0	0.0	0.0	0.0	0.0	0.0	40.69686356635255	2.2394046654796513	0.0	0.0	0.0	19.32975441732058
ARGORNPROST-PWY	22031.10770342244	1216.307726374968	3600.85518828985	8767.128480630157	7139.284356599121	7805.139181585473	10084.70847311459	15987.026356209708	7718.94450557985	22207.291304070626	6262.879233053917	19315.639257829913	20000.876686509902	27535.430220000442	7402.7088489919	28010.175916353524	42115.43995512233	5394.606413469033	2194.3182022153387	6273.333641845267	433.70162630112094	7200.038965412893	2021.6394818130757	18972.246052060385	17556.956850480583	7826.63518152725	12028.356589099416	22405.279593010142	14923.276619281845	2989.8674488131956
ARGSYN-PWY	65884.87012895303	8802.370040192889	15600.25689993871	37533.26159112964	39817.16066168241	41954.618869594604	87361.90641803526	103670.04971250922	65446.05530318869	74928.81431327613	56160.30572368398	56138.227765979624	130214.13658543168	109671.39692571928	42500.19558317499	129807.21957012983	88647.12108240105	42746.6689290409	26192.685553323023	39761.797745930104	2658.6068413361195	39829.82582287068	15508.91880122074	58912.553500849994	105594.8917650562	75058.06791882483	62623.46549416602	177983.99941518484	109283.18796091451	29513.351884496307
ARGSYNBSUB-PWY	55821.43200111965	8512.917893134323	13295.08702586939	37419.25402968576	42539.42141859039	36056.82136079893	93861.83348351304	102465.02107832255	64644.01555991236	73836.33338790675	56940.62573544706	47858.21953906341	135723.42580109744	87636.42463663514	40610.98722336871	130126.55583348402	88547.00187507505	34792.63855130914	27002.914347976657	38113.22654471049	2498.2106494964573	44159.49728559164	15691.29525651192	50867.40046349257	98614.27834918321	70335.41870088648	54004.63152215603	191592.68255627013	100090.02842867497	29410.804152271117
ARO-PWY	109964.0193376409	14715.849201715951	33052.138220373556	57689.915248354904	50141.56893698467	69580.00257845277	136678.19219117533	140984.5073558034	98208.76895215458	108348.48143408998	87306.12926543229	109673.83317971978	155347.3357408414	185280.53461833936	63834.11589336213	176181.25407487465	145513.46339738287	64786.69253158805	32378.352469567257	66588.99476115103	3788.522048324192	64438.50176317967	23131.889379602057	79219.37139204268	171767.97642608668	107123.34012809419	89333.90583636849	229339.24879088035	146826.42303978125	45863.912194640856
ASPASN-PWY	61250.468680835445	10852.237606232324	21404.193598668404	37453.82695330018	40717.432750833264	49236.853848985476	110500.46860840595	107886.96578322753	74948.77200437157	78041.52540718133	75799.12030292732	72447.82270897599	124812.75281221452	131650.79397072238	45326.44196003643	132667.73026896187	52532.865908491854	47036.69502518699	26688.667734458064	55512.3660694274	2924.5606689878214	47872.60019378143	18842.98555938368	36175.95948052452	121582.88790053381	87396.02184785686	69740.32002175803	189868.57861179978	111618.85028743828	35681.415404238236
AST-PWY	1.0499999999999998	0.0	0.0	4.696326998981096	1.1111111111111112	1.3199999999999998	0.0	2.0	3.0000000000000004	8.115942028985506	0.0	0.0	2.8846153846153846	0.0	0.625	0.4	1.4882506527415142	2.7312499999999997	0.0	0.0	0.0	0.0	0.0	12.91737589105659	24.513630573248406	0.64	0.0	3.8961038961038965	3.7555324380556083	10.66
BIOTIN-BIOSYNTHESIS-PWY	10752.842213922946	11490.621454638676	16243.647514052236	32044.098241508076	41699.599717696365	28953.296021504324	112584.74613904259	88538.74443758697	71004.15273476264	57831.342378659065	70026.88297832034	46175.26912914219	123412.27624413598	45842.278261079955	37162.192938438675	114670.26303928744	4648.311831957582	23118.150107591584	26562.8000523882	47788.05443003246	2394.702052366986	53002.3347713332	20941.382635855673	1658.0724447909827	92034.53821868644	61884.34122720991	38016.496438988914	201936.0514627799	66714.68185808533	29405.75881841063
BRANCHED-CHAIN-AA-SYN-PWY	118057.76153134991	14435.62758765568	32083.63791772804	59548.554076995024	53089.144231098435	70122.90653608528	125891.59129637494	149824.78368380704	100642.67063089415	110533.96416470279	84023.75545898813	106281.88430891007	173841.0169599881	174356.75556266526	67373.88118546168	187226.74748502093	160597.3121027708	71939.23767867888	34493.44077698169	66005.89319845907	3897.061775625585	63714.716707274114	25434.455238598264	78165.2174695925	172029.600637559	109509.09840785975	95784.23715773736	240558.5641822523	161826.8921211199	46632.50233204446
CALVIN-PWY	114560.63597286546	15539.446656265862	35269.912450172385	61231.174512549296	53585.83573091071	76138.55200290139	154355.91745846785	151487.6011110893	107987.48050408978	119399.7491822268	96868.14437717598	122595.83654124492	163023.38985488622	208381.36009142845	69689.12554063991	196323.87082796692	151704.13085833017	70787.25322333789	34426.92729454554	74811.96948691369	4098.197841980574	71632.36034475641	24486.7920419649	74780.38221801954	181962.52705317969	115703.76871015053	95509.28711962806	243522.30707703144	160801.88671104208	51204.19689027596
CATECHOL-ORTHO-CLEAVAGE-PWY	0.0	0.0	0.0	2.2874999999999996	0.0	0.0	0.0	0.0	0.0	8.421052631578947	0.33	0.0	0.0	0.0	6.8108108108108105	0.0	0.0	0.9820500226890532	0.0	0.0	0.0	0.0	0.0	0.0	12.356282138799662	0.0	1.2	107.53322528363047	0.7374692874692873	5.549161184210527
CENTFERM-PWY	1214.7775025515966	612.9643187846442	2143.104615374164	2090.9177810671936	838.1224635477791	1886.0471336622154	2533.1341501509282	3487.4985065446535	3398.5552470122398	2153.275557512516	2157.652454910189	2721.278204778652	4318.393008488299	3486.560159914183	577.875787815786	3483.494177056464	6712.361644896375	1362.293229124057	811.5814008968147	3474.884396011066	90.64693844751693	5026.635875983493	538.1769423118858	380.22473969573787	6491.540363410061	1473.6038901114598	1106.0983058762056	7146.917301563446	2111.7543733061666	472.69445342875053
CHLOROPHYLL-SYN	0.0	0.0	0.0	8.74750077147458	0.0	4.665739390832251	0.0	0.0	0.0	0.0	0.0	0.0	2.999927580818636	0.0	0.0	0.0	47.89617496662653	0.0	0.0	2.7997811175937053	0.0	0.0	0.0	3.174127450096024	2.333269897070799	0.0	0.0	0.0	5.832826970332528	0.0
COA-PWY	104547.22081888332	14550.414268677685	32344.721049668904	55225.813176803524	49612.11862614717	67531.7799760302	137567.4864233012	135748.6160210376	95541.29430381623	105391.53610627311	90831.66171828865	107768.23338524521	152014.93150468	175367.56124880826	63008.32292261412	175494.0212452721	136753.11732158953	63648.10562075077	31797.685945411336	67796.69905241183	3708.5938911290455	63657.20277547166	22842.469506811933	81087.5023555764	167004.21454048777	104543.57206352477	85033.94095185188	228541.39859182047	142985.21164044144	45984.76838175516
COBALSYN-PWY	65889.7745235931	4676.029621237008	13124.42937917966	26953.553484537366	18592.480223846364	42790.61594840475	50683.40352824428	78125.53789752212	53969.99330514611	49418.983538473505	41167.69777034794	62205.83914181972	63531.046288174766	139743.0062527619	32051.51801723275	83621.68764690596	55335.82061692336	42631.25280145549	15265.126911504567	31840.543101654825	1958.7119113991173	22799.54937978315	3959.104762925482	33542.520527575216	94314.13156555468	68656.1536291183	63267.96931321654	79558.80887416274	101340.01837749754	31152.882406975077
CODH-PWY	1908.2515507120117	0.9999606467470995	178.7161459083661	603.2330541544025	789.3449499041394	2267.1938673872132	2559.818193870657	2728.6206203074835	2394.7576901650814	5134.673422263768	1907.890430932869	4491.501432626831	528.4033722571801	12216.379869718676	143.46186381028735	1471.0037096116703	307.3704819448149	135.84774476042273	206.22943998253442	3352.975665630397	0.0	1018.1478757239852	162.68699537232604	178.487977718432	5090.8484518237965	1526.2741232351157	981.5524774693953	1979.8770483469896	2427.7005269277697	1292.784467903171
COLANSYN-PWY	11178.038651747349	3914.7569263197734	12386.499970914669	13417.461837062414	8098.342890649307	15656.715543236094	54757.63883484869	30190.652557515336	30766.123206187734	21102.99660438978	37586.18645904235	26845.750097648957	21238.894662734918	38220.836238420656	13387.32522825336	38771.10521578501	39449.230123758476	8545.811989397982	7331.837608618256	22427.945261881792	601.0852727261018	25933.84969187693	3939.19453176689	2741.5562166656564	46258.849079910906	32702.280573306438	13387.646814406675	55447.859144982656	43295.42132795377	16450.26728900918
COMPLETE-ARO-PWY	115261.76279706763	15524.055320244888	34736.93870309855	60661.3049852976	52891.473516484424	72808.64201323874	142665.08004312014	148726.09151285872	103070.2793335239	113472.39767820977	91603.85597079019	113662.35197306186	164566.2905708694	193777.7935867684	67364.1821706899	185577.64808619153	151677.39210365317	68524.21298393905	34266.82633456783	69776.55049911814	3986.218565312684	67439.23148501922	24526.772658775815	82895.64579058897	180214.98291538557	112973.57813314944	94054.13107259145	242173.25457721864	155444.09153490493	47896.620626802614
CRNFORCAT-PWY	0.0	0.0	0.0	0.597405356590687	0.0	0.0	0.0	0.0	0.0	0.0	0.0	0.0	0.0	0.0	0.0	0.0	0.0	2.862794085334592	0.0	0.0	0.0	0.0	0.0	0.0	0.0	0.0	0.0	0.0	0.5965798673826128	0.0
DAPLYSINESYN-PWY	80724.38518451368	12073.906947860181	24069.79737239221	46041.28515639953	45910.63667427151	50987.899033877526	117374.28940944912	117787.51555721187	78208.93253576255	91596.94441392297	69666.51147494555	75002.19201508966	142137.96422615205	135520.87163248914	51533.16637795095	153838.04336852653	107204.01394004359	48764.735054932484	27846.313590462654	51699.698543112296	3102.795903412488	55498.074798298076	21650.324195260986	61208.36752225381	128978.38426229333	81191.28569077626	67767.90467545982	207913.46601993364	110411.90990336398	34727.80415959593
DENITRIFICATION-PWY	3945.429636370229	5554.9305402794225	4572.670334395759	12924.19160054253	25781.774568321052	8514.353669510485	59582.41927820606	44177.64558536882	26774.644121335732	28419.601324542768	28374.65067369464	11153.260663065128	74907.31208966245	12533.682855336156	15841.821201031042	56044.86714514599	1945.0218993218796	7062.451448332991	13378.892808893588	18125.624898032216	944.8518587102906	28001.863831578587	14112.169569723168	504.6517138249097	31434.65252446533	28603.714060262268	15215.79989649715	124298.27430760786	23659.35407718078	12088.808180178889
DENOVOPURINE2-PWY	110988.64129797112	15183.521816154856	32932.74621948153	59065.93089930818	52806.699202542426	70301.7283452408	142442.71485148463	144954.39548714078	98996.54543338022	110245.83282522936	89893.236982694	109401.29355578085	163987.56946458927	180567.0523188619	67133.79302018916	187903.54587937504	139409.99400168395	68069.89772127799	33564.37015700172	68275.22556148037	3934.6424974119827	65505.36423530669	23048.756837811365	85362.52349467989	173207.46619905016	109092.34539301292	90575.03084477739	239938.1898115527	150198.35519390853	45467.05072003011
DHGLUCONATE-PYR-CAT-PWY	0.0	0.0	0.0	0.3839084081718397	0.0	0.0	0.0	0.0	0.0	0.0	0.0	0.0	0.0	0.0	0.0	0.0	0.0	0.0	0.0	0.0	0.0	0.0	0.0	0.0	0.0	0.0	0.0	0.0	0.332807570977918	0.0
DTDPRHAMSYN-PWY	54283.46751946112	9007.502521651202	20340.650043961283	34501.28402042218	33388.6399069735	31800.854314393826	99398.6415656163	79543.79185005008	61313.45470566959	58056.83688128522	57650.70005128657	53445.58036779584	99322.72290881541	71325.68066185086	34163.75463571198	97703.46404013663	109957.30600259769	23346.60878186974	19425.137218901957	39545.5250222243	1665.2397618416312	55069.680136465424	18590.801168902657	39603.311885815725	90830.8882995922	56099.7281881316	31808.711930112906	168711.17730326144	69897.24037930867	31736.151167173153
ECASYN-PWY	0.0	0.0	0.0	0.0	0.0	0.0	0.0	4.297321004791716	6.310256710248999	0.0	0.0	0.0	0.0	0.0	0.0	0.0	2.484051521234571	0.0	0.0	0.0	0.0	0.0	0.0	0.0	27.24585072369068	1.6679100487948695	0.0	0.0	0.0	9.894738886530568
ENTBACSYN-PWY	36478.88749897983	1074.2069651994107	1984.9914585824006	7718.11383631771	8441.888272525126	8164.208731280053	13581.03875042648	12543.229984259582	3321.7847178211105	21267.800584092896	7679.5692285764535	23318.345960873947	18706.374819974684	14429.984464932844	7340.399718348709	30355.620245743128	56138.12280898934	2004.929247465153	993.4822232212853	5911.018736911688	625.006321974635	8710.14107362421	1455.031590218622	24955.36526307222	24681.67247123398	8859.408537226233	23843.754672943953	38620.46690183985	1709.9417370577937	2596.5789668214675
FAO-PWY	737.4227747248276	565.3444750054751	1453.2242921179798	1403.0922430241521	421.89831128584285	918.4183880544243	1199.3178436452695	1986.5282319548292	1940.0587962707011	1048.8317436498291	999.3552887256534	1281.3458950838644	3234.7998478132913	1604.3182164549394	322.0837396255381	2249.656276493496	4689.574911097258	1107.89378311706	461.2984713131423	1808.563644930909	65.30737272862342	4324.7997136890335	477.31472475670984	549.8671627227284	3442.727374445385	702.1005644032463	572.4086068891262	4720.392771718262	1033.8955013421514	212.5264136724115
FASYN-ELONG-PWY	40283.76770892743	16906.9865914272	29208.70686830876	54746.50976199177	60401.09299967929	48627.95447070828	163767.5471652692	147362.742526022	105734.59171835189	107902.4834899983	98931.57252000623	77512.56050921473	181479.77853244662	95941.46847951101	61405.93750914685	194434.17543665427	25581.905987446356	47406.23978240447	38860.949157553674	76769.87380049248	4037.4336546128147	75568.77702367386	26884.518197655354	44906.48374388898	143069.35890034257	97145.14151268562	73107.95706337418	273907.7020325467	132853.65926640658	41749.07735179095
FASYN-INITIAL-PWY	19471.17268287334	15010.32594110363	20713.452151809983	45524.965287438645	58200.63531244844	35818.953037970976	153894.6772530607	124098.12406160231	91393.79732079135	92124.40750638906	86916.21064515188	59094.00754333321	166659.85686802253	58913.85187929344	49391.158588359845	166095.576239022	6187.03375301378	33870.957525666425	34861.21580607632	68572.2809414319	3318.363488660677	77298.63117764688	27225.82679046593	2389.2206347070414	112869.05775201166	74917.36427030421	54262.95958380696	268974.5875949911	103022.60759526804	34215.12502211233
FERMENTATION-PWY	60275.52064321573	12156.371130780615	24731.458070903103	44685.55621875601	45332.15692854342	41523.246147378435	115272.40343719337	107291.36253024325	76410.16188507926	84755.38752153103	72769.61192826743	65057.93079859177	133586.2645913611	81537.97833879726	49357.98577081579	144515.12017770854	92716.13529716851	40231.52886231628	28019.128543071383	50198.69362874462	2825.2099221899653	55036.95895842177	18911.10445226727	48816.476914426494	114781.76636506918	75046.0279781396	49802.20255526643	212716.21868864534	104959.96633768623	31766.973657322822
FOLSYN-PWY	96143.89112192176	14746.433241613904	32697.573851300283	54296.37714449622	48291.51895714807	62358.99735087119	132229.6390153262	129887.64703805563	93925.73396556379	100823.24470654885	88654.12251358863	100291.12319954387	149225.74062362357	142132.05166469462	61411.9410734158	168541.9034873985	126257.76993713489	58103.5333988463	31094.774670086543	65748.52726344779	3535.4528663855212	63853.612186289414	23048.800954116014	68753.80265628416	160446.76927762627	98056.97786421714	74397.06933255044	226387.14757294464	135031.18902885693	43473.38259024201
FUC-RHAMCAT-PWY	2021.1717261321567	86.37650235064395	65.64616969610313	255.80307704212296	217.73381476669	1537.5187480956226	2353.5340225553286	743.3050163888357	1995.9671495927203	1046.4645068208647	1148.4335965729258	2450.2725345392305	754.3503230127009	4719.85254209106	103.74450033258012	1000.9198442769592	2395.461621277384	144.4313955884413	256.8863691989477	578.5461927519324	26.000442995026937	624.0838976258475	124.62862457134007	1298.3202941431775	4117.599149323448	1219.9420346635673	432.69351937940246	749.9781286018477	983.0971092494445	476.9493425599657
FUCCAT-PWY	3658.9537062725913	397.10481111999127	1080.2502858195214	767.0278948747737	508.3524459016572	2263.1530404815358	2281.2767391741954	5293.440778347118	4305.20527172095	2468.250595700632	1009.1598813417697	3819.4833333958973	5447.175869782026	12119.88782093242	962.6096261292923	3899.2391780864614	5101.4857010685055	393.7823560430542	836.9698674099757	882.3748106868873	48.20717209015107	1274.941486693558	396.99881033291166	1590.8747632531708	6018.330047441886	1655.5310439399511	1121.3521006812025	4904.3710660525685	6235.019387500105	1340.5076806130978
GALACT-GLUCUROCAT-PWY	1008.7639868294775	23.65442785898384	484.13773358221937	516.4610156886685	340.47447219723824	1040.952961524826	2438.0736682699794	2791.138971097577	2330.7833400631584	2250.704184605641	875.5162043888454	2151.721123372165	1332.890567278222	11942.640500795971	358.2801250860942	2588.3451173879366	980.4211269637515	268.4449961385608	269.450902113345	1381.960496663682	8.130749421734757	2035.5554386493984	270.3871020425031	1415.1266554631009	3557.5220812688253	1243.6364027227924	685.4447773205704	1684.3299456083641	1475.4353846328918	1515.0811627444016
GALACTARDEG-PWY	0.0	0.0	0.0	5.761209832536307	0.0	1.9063165045231194	0.0	15.887620719929764	6.51964343221685	3.196863590698586	1.8675586387502727	6.9201653786030475	0.0	26.597055013682148	4.567688598002067	3.957750282027561	7.7071941253724905	0.6094075828506366	0.0	1.880395561887134	0.0	20.814381552146205	0.0	1.7759052007899931	20.472400420853333	0.8530761551357156	1.3322884012539185	61.19938844246866	25.32144312954596	8.783230932080276
GALACTUROCAT-PWY	1248.4532163269462	421.51296639757857	1149.9334152349459	946.6666130211922	532.7798538184346	2138.6990774169985	3875.539754727898	4098.119605433191	3422.083107133448	2992.4094881414035	1508.0208692884144	3805.6989014522023	1933.3059163815408	13749.287315314099	468.0628960002156	3785.497122677057	1326.615739339386	421.5849674699694	557.0608126848838	1968.6206955992384	57.31330950334908	2392.98578210509	329.640693119583	1667.8292158171612	6945.259897607829	1916.0278805972073	1175.7014786590107	2187.5400622612115	2784.5017020788687	2012.7866271524233
GALLATE-DEGRADATION-I-PWY	4.444444444444445	2.0	0.0	2.0952380952380953	2.0	0.0	0.0	6.666666666666667	5.454545454545455	1.4999999999999998	7.33	11.304347826086955	0.0	10.476190476190476	1.6	0.0	3.0	0.40638888888888897	0.0	7.0	0.0	21.155555555555555	2.0	0.0	12.581011058451818	0.0	0.0	5.803447168397388	16.363636363636363	6.172022116903634
GALLATE-DEGRADATION-II-PWY	1.6666666666666665	0.0	0.0	0.36666666666666664	0.0	0.0	0.0	0.0	0.0	0.0	0.6315665796344647	0.0	0.0	0.0	1.6	0.0	0.0	0.40638888888888897	0.0	0.0	0.0	0.0	0.0	0.0	12.581011058451818	0.0	0.0	0.0	0.0	6.172022116903634
GLCMANNANAUT-PWY	33337.037368258025	5896.390567567694	17430.571304032877	23738.83879871357	12799.56365123527	24266.441893292973	43458.11634967132	45437.26566352165	38207.32351611075	40988.35966121412	31174.787233786003	43605.911943343315	33640.261435866516	62399.897447421004	24531.317296529625	61275.3102776011	47144.403636670475	20966.6168940458	8930.148293310496	26621.51778325802	1194.78754925217	23535.420498493717	6470.6823617288455	11834.959940190349	55174.26996514926	29642.01354217306	17028.144402260634	58500.13965452614	52850.67839585015	16366.73089299574
GLUCARDEG-PWY	0.0	0.0	0.0	7.044977309260295	0.0	18.17414600005451	0.0	20.126996966632962	7.555061267010294	3.946438771632541	1.9366408146186367	7.785796859506546	1.5969289827255277	97.76273348133351	4.567688598002067	85.0361435769692	78.12976302005723	2.9004730363452365	1.5913978494623655	1.9650753725158365	0.0	24.384847936025857	0.0	0.0	30.96924806396068	1.141161368353056	1.902630106323447	61.5689068741416	33.48441554936409	10.152119722796028
GLUCARGALACTSUPER-PWY	0.0	0.0	0.0	5.761209832536307	0.0	1.9063165045231194	0.0	15.887620719929764	6.51964343221685	3.196863590698586	1.8675586387502727	6.9201653786030475	0.0	26.597055013682148	4.567688598002067	3.957750282027561	7.7071941253724905	0.6094075828506366	0.0	1.880395561887134	0.0	20.814381552146205	0.0	1.7759052007899931	20.472400420853333	0.8530761551357156	1.3322884012539185	61.19938844246866	25.32144312954596	8.783230932080276
GLUCONEO-PWY	104258.96051557915	12518.988733989592	27348.377228195808	51126.15039089367	50734.1848351312	61873.64164607481	131404.16749531185	136830.15529827727	90108.22233714817	100444.72280419737	81133.6670714228	95517.44051797804	158905.09279939113	176371.74304368635	59887.564759536916	174288.4448291425	132247.07949577822	61488.34965074651	31557.39377735991	61136.09399647907	3568.949120506258	61781.23838040934	21852.256295242907	76366.82469457685	149805.61305313747	102250.35893489483	86223.21881070142	227036.98287938008	140881.9477280224	44559.30368268475
GLUCOSE1PMETAB-PWY	9579.119220174665	3319.456230548295	8410.913331758979	8496.141692860969	5893.69831796579	10630.822663944278	16789.82538739563	22602.6365524178	19200.32177276424	25354.391906345172	26278.17302868046	16099.872501636442	16007.70323598768	29485.38307309334	10983.138749722972	33429.628120499794	8519.135769171098	9791.815609924024	5945.986275863365	18980.977780081354	790.9955978180828	10775.37154018934	4710.849899868749	2856.7241211297655	25207.882669180504	16859.566292914187	10357.018006998545	32325.609277923497	31862.63261897581	6176.387101174263
GLUCUROCAT-PWY	1290.4174213457761	419.4609936194023	925.3690802353456	618.1656951344753	408.6801102058666	1168.1806260456103	2764.419288947136	3215.889407080237	2706.1052428945395	2720.3750951260836	950.1076853258594	2499.6790250632603	1581.8484447568178	13875.23254275353	423.4716875730622	3020.9376236454837	1515.7259291123203	366.16955210704106	377.8961107010795	1556.8769467815255	62.97154636339827	2451.8538138095523	321.18260622397383	1638.7765710524884	5128.436858236393	1449.2950577987758	812.370154262987	2016.0386003193462	1638.362854641002	1653.9382831735832
GLUTORN-PWY	41647.14982777875	5633.769145149979	8254.880772720335	29043.190685074624	35515.19226541647	26119.9702249278	75961.66868050296	82620.85922895234	50239.58781003717	55152.00867760403	44599.02083848175	33161.77552339035	115625.67725839368	60393.05993501253	31361.79808262731	104023.17719334355	70000.65870436456	25054.934915889135	22702.54786954426	27505.889551597502	1913.9507181636168	36472.35653831768	8306.202170250213	36634.56007184031	75975.92481383617	55299.764619633774	41081.83314658762	158952.4846373022	77086.15483182558	24588.35203256834
GLYCOCAT-PWY	32947.922220306726	5133.145986454467	12660.266829317516	18661.95139338502	10236.76452791861	22823.28339068121	67320.82021774202	54300.537378164016	42981.63773566339	40237.63342134918	34418.59780956189	39876.184004331015	33728.214384882325	77482.7004436833	17796.797225185444	58937.90195430554	61786.736872331385	15687.6598143573	9070.289107148888	30579.980491304905	1222.913560048273	33949.168619625874	7202.162495332749	44153.94737969482	50522.70470974802	36820.55432933358	22096.657855027068	55553.865633299465	55780.502015802005	22374.51766840287
GLYCOGENSYNTH-PWY	54184.43052034444	8411.195591742902	24304.513406722843	37511.75938790204	22567.0388736077	37927.35286258989	63836.13101888148	73517.4613526229	58826.79792164905	64400.54315553075	46010.74680236034	67129.19777291518	66857.17097041842	103932.3755550644	34705.83660891151	93995.56008579093	107642.1607487689	32601.81096587994	14956.263491522595	41242.82747937753	1746.2037890766733	39915.88944521534	11110.202918698651	37256.4816961581	95321.60565979716	45659.126446268514	29591.780239875217	98679.13671050277	81347.1423181525	27600.119235355334
GLYCOL-GLYOXDEG-PWY	938.9620952963804	207.34405882540577	134.85346121109598	434.9756861003998	919.0368584012913	221.79094602600506	358.05692662948053	1419.768143994426	953.1111379455274	340.603149717439	1595.6321023647135	421.2916923227185	4053.474202106081	342.2245982878687	134.37969030973377	2091.942500279158	98.1085666069856	19.639931387856297	248.97474061847862	816.3237663276786	29.568773394197393	5670.117187844953	150.20336353952473	34.103577221170944	1827.9376040922955	765.1831516919751	111.62018397928243	4576.824773411023	1110.1067693183893	90.3163678205549
GLYCOLYSIS	107164.2126511312	13627.004466833525	32638.92264503877	56162.71878749817	49227.28804162298	64744.81022226006	130436.50599245793	139613.42883189325	93097.1193568912	104290.57998200221	83378.12023483522	106639.93948933124	155018.7915161562	181424.65047584742	61354.56480786256	177996.0930876404	152713.63790610846	63514.513254102625	31381.70438658354	63242.38015688713	3669.4331909911452	61761.552495109725	20361.125644176926	77175.79489289923	158421.31763335998	104437.97569686668	87731.30101969329	220655.45967439655	143989.1609756182	45676.85581382582
GLYCOLYSIS-E-D	52868.47432503786	10541.89375391375	17871.825603792677	37596.19623247942	40384.75907038152	38505.54591284537	107590.04772737382	99357.50019343414	69608.533908985	77054.92463306144	63473.80585258586	62937.88907316212	123576.90000512096	107202.3773060763	40231.35712334532	129426.50937581368	63466.38017776182	29528.676216082156	24129.152057046755	44522.56663334034	2631.0317586294004	50473.290461401746	18489.576410431942	41236.71598200877	106698.13479278344	70059.94288936256	49218.502049006325	185918.520635196	72634.80019992201	31180.06355344525
GLYCOLYSIS-TCA-GLYOX-BYPASS	4334.506193303626	887.2238408598546	596.5810514978542	1900.1095526127647	3917.4539139873805	983.6314908883603	1598.2648494428927	6134.962776046245	4126.303256533235	1513.0028725131208	6697.095714943632	1872.9630664522876	16766.520390852518	1564.6812116962378	598.5985341321503	8985.090094364588	451.26225805345865	92.66390084442084	1089.5317951595005	3499.5017300143695	128.16699995515017	21326.163352662803	670.9486038184699	178.23272365779954	7844.1855303192715	3332.2604920497934	499.05747175738713	19744.325233013802	4824.0520873328205	402.8663148635999
GLYOXYLATE-BYPASS	1022.9645092043027	210.22552081668974	135.96596047705688	438.59871535558676	933.1462205575964	223.30746186710013	359.0798286161202	1427.5027161590633	961.2002703550177	341.4318735095155	1617.0860599498853	427.3176997903176	4104.692002902458	353.5043032978365	134.49238918746352	2103.831338475982	100.68886563620092	20.64039784141664	249.93381740411104	827.5924008702643	29.615643686743066	6728.126487709961	153.0018276758618	39.75757719561326	1847.8088194014433	767.5623397896841	111.69815120486145	4733.124537148709	1124.6016400978356	90.42194584084456
GOLPDLCAT-PWY	142.5291093676814	0.6598578539580656	453.1298508569032	468.5031682510282	169.5866349548406	3861.1902726193084	3799.6764732388206	706.4547001157846	4212.081464908125	1101.0381876169374	2591.6543968473015	7421.3317959377655	247.06352302658445	8694.92084658183	545.3527234098638	372.9080615855012	304.749658367613	80.01409276436385	46.63042040776318	2788.053426284513	50.08271805659435	2632.7081640569104	147.73055074319655	2792.866640788997	6533.657535831101	219.8780773416379	308.68070428772467	2689.6547390069272	1097.3116898014819	2030.7544860220553
HCAMHPDEG-PWY	0.0	0.0	0.0	0.0	0.0	0.0	0.0	0.0	0.0	0.0	0.0	0.0	0.0	0.0	0.0	0.0	0.0	0.40407159448012026	0.0	0.0	0.0	0.0	0.0	0.0	12.25825551564905	0.5454545454545454	0.0	0.0	0.2980645161290323	5.863266633316659
HEME-BIOSYNTHESIS-II	67521.02926909308	6812.312366429865	15798.047183568087	25194.00780274542	27650.91475167988	36404.89048549503	61174.4109884936	70787.24308124367	44645.52613716222	46204.92782051535	47620.369441180694	50444.12547253861	81562.89578848788	85086.70951497223	34456.471173759244	86468.13885838664	57379.450804952736	40331.57139472924	15699.685882868902	30528.84245405506	2147.515541153741	31553.74686123717	7126.849407460221	42942.645064081305	86560.34385648197	65842.56345226493	61415.229412895096	128237.29310176842	79903.24037770159	22691.1168313477
HEMESYN2-PWY	103391.4795923006	13705.691036445236	26810.19434290572	50263.995246427556	50485.93501794577	58066.261173526094	117162.12795233018	131925.21627111532	84990.72973074218	97621.90249035985	74818.75699034796	86437.27010227698	164213.37069378048	133989.24524903038	60304.641249289176	170511.43731178084	104358.88473948953	62614.464343256164	31788.456037602617	57451.05234662319	3685.0905151514235	55474.833627511	23180.52585333328	64358.00639753862	142529.74294821837	99533.58199534193	88998.43305840681	230784.68879431367	132374.55651169067	35754.1691700426
HEXITOLDEGSUPER-PWY	44515.52461653907	4935.732490757636	10854.909131280989	21090.524923487505	11407.643293902564	22639.20586874421	45989.672283383275	30721.334220078566	23978.3265221717	34774.80890447999	17053.91071768582	40380.43018225312	33167.97321317683	50057.236902051074	20971.10714044599	70342.8830938687	71600.15052855662	22730.696321434563	6562.392407873133	14904.881497042255	1301.319881148833	13367.993658492913	5165.460977207515	30392.845082600004	43570.35317050613	22454.842099578833	20744.618330224723	32007.288462583747	23431.56828193518	7527.739507479552
HISDEG-PWY	13869.663248936698	1692.6608241672723	3679.323458914679	5291.2975965839305	2949.238143029879	10928.969961525554	23656.95362254565	8556.818458354894	17145.468465004305	7903.312483046178	19978.98865884605	21918.637624387822	11615.42260369998	24053.6178850585	4946.624983097717	11204.387982476639	25704.22112688298	3887.027111403498	3031.0430267326633	14449.713431747234	348.2847530738124	11782.078477490144	1260.2220745045254	5974.056509466673	30053.234824052444	10327.569557471306	4663.560276605391	25106.72616693134	8055.015960729405	11084.898187025627
HISTSYN-PWY	71215.8587231098	6476.146915196102	15362.890398379166	33837.24631954967	33460.558362393174	43322.429327374295	72166.81597147626	95542.34613197645	63209.87771795206	70579.00386090414	49510.13804416454	58696.384850489216	106592.42284143069	117821.76338429413	38254.415096428194	114829.92402957696	88023.21677864161	45391.88937304875	22006.720063103967	39243.69592869818	2534.6086787975296	36683.61737599902	9910.528136082505	56649.82281988285	102542.58723757659	73330.30706162454	65637.9415914916	154190.91385261016	111476.37208371423	28947.74728176764
HOMOSER-METSYN-PWY	71551.53779385633	8338.708556119898	20124.82469276483	38985.81386733865	28515.787190408737	46490.51634216001	67952.82048530935	90061.30577580609	61332.924727899066	70067.06378007431	52963.336207724176	67448.2836555931	96671.47528628	118142.11687403744	41213.298902707706	120115.7573233561	96874.33463852433	47314.61337681112	19796.68806268538	42916.57631757873	2558.032407672025	32871.39676920635	10480.02960770434	59452.853243257225	102588.35098861983	65075.50169144104	61893.17134197995	121226.2440054717	99503.50171479573	29849.329537144153
HSERMETANA-PWY	64427.23575508092	9025.48544762367	19966.149080794923	34714.15525321453	34902.70448699466	42946.81281162916	78531.11020168809	90670.7597730086	61617.02055789397	70418.48216806282	56968.911148456515	66568.53662015253	100860.40221503947	109158.71109177048	38713.07308108872	116730.82885384191	76884.39537344142	42128.459022847455	19726.26190121784	46468.31358585366	2530.4974661165024	42799.32419948233	15206.763621021222	41322.19626494349	101753.8433372063	64339.909100223704	56988.4015098391	161520.32199100434	97420.82609922193	28657.55174590998
ILEUSYN-PWY	126560.23383349943	14850.069843173684	32587.544588537465	61772.23099601662	54879.5250275644	72908.77452332152	128286.10247318061	154353.09223862382	103448.70663212032	115867.96989381513	86209.97458908222	111002.6200363353	182356.1409065868	181493.17805578207	69032.05415857499	193905.1294714664	171600.06022677364	75047.0446791761	35640.73535877715	68060.01100786187	4079.81788404355	64711.94804085301	26072.881852918446	84128.73515467878	177472.7388510053	113060.69206024805	100615.65617172985	248923.22374437976	165701.73828341512	47799.26886367609
KDO-NAGLIPASYN-PWY	14100.089724594509	7023.823466932394	14339.404591885746	18818.734429273132	15748.4248379739	22761.51512514405	35846.67518047332	48044.71791936161	41885.78439694633	46253.67571015389	42227.458703186705	34237.83699349845	42541.41185354734	55407.61292099542	24168.125593190474	69951.29281406166	763.3185572393029	22805.272077106372	13600.125434544172	34176.442008386075	1791.4885188956614	16866.88733148608	10419.928747594002	1917.8962246572405	56971.7314799295	31947.354160602765	25722.708765318926	80879.865135858	68223.61534005412	7097.524594928663
KETOGLUCONMET-PWY	7.99743029680072	0.0	0.0	0.6598955841391444	1.9990099843082512	0.0	0.0	14.371070621390105	17.87151320955244	11.987980969868959	1.9993307657044193	17.317439764460133	1.9995917675851216	41.8800708153281	0.0	0.0	7.99859332188356	0.0	0.0	12.613007453102918	0.0	35.70397441754226	0.0	0.0	1.9997763651509814	0.0	0.0	1.9998153192668175	17.76938845234028	0.0
LACTOSECAT-PWY	36466.55141191979	3295.115605566458	9550.06388244303	16301.31123437322	7501.091438891273	15238.495527729372	20245.991789839198	25097.27489576222	14339.036232172442	22976.05701440358	8254.081435844133	25660.688579230995	19126.206511595476	26684.450991469126	15645.234313452871	36767.890451311985	54960.489605658666	16177.217922650201	4593.532103156744	7611.6502607900775	655.6752591288924	8729.12494223547	3050.0153311080194	19585.8214990306	33826.985983047656	13958.208347821603	9812.354051795406	22321.68162216469	28561.8580341368	6288.033104200476
LEU-DEG2-PWY	33.36153539872452	9.807976356916662	9.870200248888276	36.49539873376262	14.429637052321366	2.9904425353761344	0.0	25.59386989496892	29.776536690934332	68.61576894148808	36.09701540763389	49.19231521559783	8.692849927381083	101.06894861726991	58.45125848980991	1.9984492061992765	17.695605518302113	17.291373969978167	4.929768483099319	34.79067824765432	0.0	86.4331372521589	9.323675092887864	40.73425947736812	17.439682812487824	19.679790713164067	9.621336445289366	526.1220076046642	81.1106245459865	9.896681837012785
LIPASYN-PWY	0.0	0.0	0.0	0.0	0.0	0.0	0.0	0.0	0.0	0.0	0.0	0.0	0.0	0.0	0.0	0.0	0.0	1.8486723509912566	0.0	0.0	0.0	0.0	0.0	0.0	0.0	0.0	0.0	0.0	0.0	0.0
LPSSYN-PWY	379.07876037823735	31.861878517704856	23.893277003103858	1279.085738956034	817.2115309817689	1215.199099619409	3565.7315166739404	1536.6830225466206	167.39061793018715	2161.603716848733	310.01769201434104	2672.2297760859838	63.93479883950253	1128.4419920219339	23.979520047306192	4952.762031419824	344.4679986432327	514.9932168725187	213.3548736367638	651.6849102682314	46.75016103814823	378.27238538794563	71.33955213758875	0.0	499.1255824239044	1858.7299955906021	433.1126368037055	87.93300169809666	950.4756637409848	1263.0005353076672
MET-SAM-PWY	88017.80393468683	10318.758582112974	25081.565935070656	46491.95465595635	35398.47483757178	57231.96157229387	88455.85488061518	111898.33568135437	77419.01062617438	84971.8357042089	69031.47597519298	86373.39075020136	117713.08546786	147705.53150580823	50473.73863671675	142493.47031298644	118139.15847658068	56261.55252760231	24559.70978695399	54665.42430701827	3069.6205630428676	42424.830121793806	13660.856757321557	70592.39917707178	132274.3090182705	83251.34675692915	74796.25459120555	152280.31287117806	122687.60554662776	37609.36696678138
METH-ACETATE-PWY	0.0	1.9995050067273086	0.0	5.999026325847742	7.997859260042018	57.9410815001408	766.846985636628	21.99557842664392	195.3928201362312	15.996410781282329	27.985455471436524	93.88870167652986	0.0	392.9901409157625	1.9999185749668187	1.999969847444708	9.998330669995903	1.9999363175287925	1.999827987047774	19.99016050733622	0.0	53.72035019739334	0.0	0.0	21.99619734516566	0.0	0.0	1.9999652668694814	1.9999680104808326	45.93875326305463
METHANOGENESIS-PWY	0.0	0.0	0.0	2.449594780411645	0.0	0.0	0.0	0.0	0.0	0.0	0.0	0.0	0.0	0.0	0.0	8.296780906529762	0.0	0.0	0.0	0.0	0.0	0.0	0.0	0.0	2.037205874916016	0.0	0.0	0.0	0.0	0.0
METHGLYUT-PWY	0.0	0.0	0.0	0.8249742845726299	0.0	0.0	0.0	0.4999968135522276	0.8249872571206865	4.1747051633521055	0.0	1.6748630919911385	2.4999529361405104	11.66260817813335	0.0	15.822773127378603	102.06489791437549	0.0	0.0	0.824979844679748	0.0	0.0	0.0	2.4953894366384706	0.0	11.247527526021534	2.4997769220214106	0.8249968412297379	0.0	0.0
METHYLGALLATE-DEGRADATION-PWY	5.5555205710730355	2.4999327435571015	0.0	2.619030249538793	2.4999833956902653	0.0	0.0	8.333275848106002	6.818126014634971	1.8749962339882231	9.162376911895446	14.130218791182864	0.0	13.095149671762458	1.999992487747281	0.0	3.7499839807347333	0.5079856840169513	0.0	8.749859871805924	0.0	26.44267509387813	2.499954912987476	0.0	15.726067884136965	0.0	0.0	7.25427572584531	20.454263401940874	7.714888261219868
NAD-BIOSYNTHESIS-II	7881.7884406295325	2621.6332296598644	8985.80791273199	10385.567151598492	6624.86185566545	11207.00429556003	19071.374673850547	34439.763983686506	25368.272122036058	25168.073615377132	18397.617624610077	18098.70167272015	18150.95468122113	40470.27136580078	9536.817412643053	35212.80987214354	3382.742348408621	10315.583863802314	6780.196902462187	17366.073952588456	707.5083205677757	17340.413095348547	4713.942672562969	655.568310662696	25950.176125743288	21033.87408318318	15939.458440804372	36794.440008487945	58465.30268337853	11062.660377069698
NADSYN-PWY	3.311960952249154	0.0	1.9912686898684957	3.3810283185786143	0.0	0.0	0.0	0.0	0.0	1.6716951335670636	0.0	0.0	1.99836681282396	0.0	9.05014309823509	0.0	3.258998800248814	9.999947902322884	0.0	0.0	0.0	0.0	0.0	10.898852424764376	1.8344245304817386	0.0	2.6637953297595813	11.758576484177835	10.272873906635441	0.0
NAGLIPASYN-PWY	50321.800887860765	10984.500461049991	20834.708171169797	33981.82999387131	37650.016074158186	48086.674470667196	111971.27982767667	103606.42488636749	79148.79057633902	67316.91632713622	78008.03637254144	69917.81335356297	116705.17499483775	121825.13809534164	42150.929712952886	120742.26867115786	31912.263289915834	43464.56038792109	26378.951576227795	57786.30666743673	2805.1067162451773	53157.5558872392	17874.843184764934	28270.60395618722	118444.46822750133	87145.28152828343	65469.0890635831	186010.7145328747	113866.00773128738	40518.81187139693
NONMEVIPP-PWY	76456.46791045982	11398.847036215111	24771.228581705094	42988.485948635	43745.769568571144	57622.32682438	116990.00173650375	115690.3021386326	82879.68330900547	90829.00373850652	82172.25864762797	89134.66937563171	135745.98298159684	167383.0496535486	48385.060813043325	142009.83994786054	95865.98872937637	50267.552383451126	28477.616838500504	58713.474433145246	3180.5885393111785	54522.69449170407	20272.73639493693	45799.57805769285	142798.4000307388	93674.6726326475	78838.25043384882	212868.20232811107	116687.03418036885	41635.02429123585
NONOXIPENT-PWY	134696.5808010964	16608.616840322866	40347.07472727918	71000.4489553852	61630.20707907928	87374.11527738169	168746.34218342786	182322.09517636697	124219.97478165515	135457.94620046136	106758.13443992008	135799.86636501673	192356.7427235927	247297.95907833066	77948.53680084771	220000.5145837925	175429.26353589847	84331.55894623604	40448.875183270226	82643.35297620363	4568.918479927274	80772.11428308304	27106.48218634908	89780.07244022959	211169.27149145075	136502.75849082548	115939.85986977333	278341.32777895627	194370.38831421596	60305.52038853312
OANTIGEN-PWY	66733.76048481693	10608.672245967	23431.56291144681	41804.9517383666	39934.16611359557	41284.66101106759	108289.87412560765	98918.53891932034	70385.26722073162	72804.01089588495	64612.683386446566	67896.91094166433	120950.76120929435	97355.74970409449	43681.20682870207	122220.73125026992	115865.1171416512	33795.391668233846	23833.256522174288	45986.51126400518	2219.7656360038536	55550.05213712444	20427.03254373794	54603.25108945757	112796.15112483734	69980.6704975264	43100.21438539337	189493.66219801203	91966.64890714189	34355.033418749474
ORNARGDEG-PWY	0.0	0.0	0.0	0.0	0.0	0.0	0.0	7.328607409234532	10.486071771684667	0.0	0.0	0.0	0.0	0.0	0.0	0.0	3.4950995273193755	0.0	0.0	0.0	0.0	0.0	0.0	0.0	40.69686356635255	2.2394046654796513	0.0	0.0	0.0	19.32975441732058
ORNDEG-PWY	0.0	0.0	0.0	0.0	0.0	0.0	0.0	0.0	0.0	0.0	0.0	0.0	0.0	0.0	0.0	0.0	0.0	0.0	0.0	0.0	0.0	0.0	0.0	0.0	23.314314736520114	1.2799542192657982	0.0	0.0	0.0	12.651370923715536
P101-PWY	0.0	0.0	0.0	7.43379275193893	0.0	2.4989914728524174	0.0	0.0	0.0	2.485414960454792	0.0	0.0	4.997477352537475	0.0	2.496642616516618	0.0	2.3333181585424945	2.496554330443034	2.497767649255365	0.0	0.0	0.0	0.0	19.624303110463277	4.998681717062842	0.0	2.4842496536977388	64.66402156576314	4.998572017669821	0.0
P105-PWY	7396.362970771476	1362.4865146121467	952.1516006132674	2922.3623457618774	6028.685745120307	1549.3085478634675	2630.879504763302	9558.486743633417	6436.883975667683	2445.849164206281	10033.525345008104	2965.131340110832	25001.658161641873	1805.186875120034	942.8681820262811	13890.142680323563	2715.532877230762	146.2550216366169	1745.2155646685806	5348.8937211388475	200.2024015495623	27343.367939239255	1087.1475299414142	258.92563821791765	11525.892392496653	5254.345804339254	1607.5415148299496	30184.60642526165	7455.2691514744265	661.5239118054242
P108-PWY	49391.97051114658	7894.636551091066	17348.896229983555	31169.924865506564	25000.169827120943	39360.30285530734	69000.88993820848	82828.11589932287	56006.678310408744	54893.51077984536	55822.02942319611	57400.39637562809	86361.23092024247	86789.28485971593	39818.40638394487	103877.89444378868	64438.7159008123	33167.02630248544	19759.51011304608	36016.50396524475	2435.3261883326973	20471.284833367627	3906.740396576973	31806.494969969877	103762.05782031832	72869.26726542432	51671.2478513967	113476.58258016717	94036.05144943643	26015.874774469656
P122-PWY	37405.4129126435	2004.795953083039	9025.557245419654	13087.608757087271	6820.613518366601	16955.384490562275	36885.157865689274	33429.52263493546	21029.52588849602	28934.620783236347	13770.073296083086	31794.62322738535	33780.48853435836	40604.85022704386	27457.580090588555	48160.18290459835	33922.73305594902	19434.25125693118	6403.1830712437095	8683.720908742012	751.8882173133281	12862.530986175047	5644.47189423431	41214.00399515972	35251.51949832566	23167.359817931265	17595.768610612045	45241.35841343142	44492.71210722727	6522.1203258428495
P124-PWY	45248.35297444509	2253.056943812762	9992.505810130247	14675.169651482722	7731.343262242255	18982.491659535648	42327.043081521704	37815.558532288174	24046.76403713198	31811.359953234027	15685.93532442703	35463.01732792289	38298.6913648018	46948.485063229404	29678.12528717651	53135.4623340752	80543.43587377269	21001.74431551127	7242.545845508774	9873.267892751328	825.3283067439448	14877.852866277944	6393.078116326548	45666.71963919143	40006.98161720853	26411.672073235244	19201.42627075922	51334.8414273789	49295.308185178474	7695.489408165891
P125-PWY	34772.16943898726	5542.8660634115	7343.335738416585	18359.71923319196	28045.427468879705	12213.182925838553	60917.26348446647	51668.45522838848	31717.595743113823	37581.301523735325	28783.78817901385	21222.93831025526	88839.65607904566	22596.557065143825	16239.683822794297	67358.93929114449	53239.30049602204	11702.628785856608	14866.196425026279	17169.831477209573	1221.016935681213	31986.66882257969	15992.758225660798	36227.45311060848	39442.84814933447	33480.16059180006	26073.349350731347	136686.84827599532	35487.80314926704	14658.053375352913
P161-PWY	61045.815251299355	12067.037332726692	20130.34445104669	47116.295644399725	63773.16264101307	36754.41728466951	134338.96089435136	122835.98701180684	71650.02985979585	104833.26725537311	68632.37748338911	57669.88620410808	192400.00416521943	76666.58306383701	54785.78561891755	168045.7264827097	87666.72734087655	38526.53025231774	33445.07265816545	45761.71691133164	2864.79727680031	67313.5844364367	13766.64686641932	70697.74970126952	96726.41847499921	68912.45637239599	41438.6464562117	299705.3229450024	84437.77097641438	28571.864752506448
P162-PWY	2303.096498179628	1.9984046722878681	1985.4431338552174	2688.326874132992	2828.91015013169	15800.047121298958	19680.276192728095	4271.416431539699	23037.136352880247	9476.03180875106	16859.105454206692	35277.13325922483	1777.3034188667864	55942.8388585071	2564.0503443841626	5395.352803234042	2323.2690312037594	553.7742888925678	472.3083017267932	18471.740931550623	199.38096472559022	13320.442261167662	837.3263905047127	480.6804064968461	29644.351330405523	1524.6605183639663	2726.72827704008	13963.12583381261	6408.887295894635	18521.412872999685
P163-PWY	530.735979962969	18.15027662094522	897.9793433057398	1380.1668007380176	1336.9136460445172	6295.698537257243	9334.5830114835	5306.568467096009	9278.465975676265	5290.8738375738985	6380.733146894508	15285.407663281276	1429.0815619459033	21988.53332724136	1099.6708200050987	3383.1009171906	1855.1385150942356	192.445415307234	188.5161526840377	7657.014180900787	59.47875395028498	7928.114355234638	444.0039265154531	37.552416217008414	15349.623165719395	1211.4035575653984	1870.0612920219721	6592.471984825926	3956.032311764998	8784.788133026655
P164-PWY	11858.001653854226	2591.7628488980677	4580.949245782425	9769.60948588091	7664.6510709124905	10868.74217667142	13327.350042777158	37878.05927095059	18409.686918347008	13184.222347695673	16999.325427631313	10294.740971406625	26205.81396272359	24225.349490295626	15804.162522428369	31231.924217381536	12031.354161279429	11486.321054228702	3211.9475303870286	10208.05193096997	287.16284314352987	5012.415498676997	1145.8521434928477	6378.6706748352435	19111.694282957502	26842.773218866678	8601.23681899835	12883.59232472814	43422.76013780776	10101.395853366706
P184-PWY	5.773168891083811	2.6666120071121644	0.0	2.7623180371021623	2.6666531723491618	0.0	0.0	8.235254017144143	7.1186006175673375	1.6799978404166451	9.783489401851055	14.61830877423189	0.0	13.811588933305202	0.0	0.0	3.999986981155304	0.5232412318269308	0.0	9.333219450938198	0.0	26.65471585207538	2.666630024365813	0.0	5.157753048981359	0.0	0.0	2.6861962332164393	21.355712588894132	4.415065990409894
P221-PWY	441.3086119519316	0.0	262.5999125111864	283.7674082339278	225.540211395525	353.8766637453465	1278.6724402080015	1933.4295739866773	816.0358243320431	944.5352520288234	445.08557786843323	942.3312154476482	930.594062317777	7915.188101570745	210.64984539087766	1424.3817405779882	25.98671288340988	111.30919635973031	49.49202362705822	482.1491792600391	9.82687331866673	4399.224246582438	231.99669865264465	236.32495958820823	603.1187096448476	235.64435136866567	307.14985172844996	1394.5063101869123	670.9621927618495	865.9823326731033
P23-PWY	45495.76128093775	8761.938470908392	15351.87397949759	32399.002441240704	37098.612197539864	27911.6502047171	103968.9087821259	87549.64885056649	60916.75535245752	59237.53805919157	56549.11707056486	41495.50137245868	117077.86517754909	62776.09969506645	34003.441382808065	108427.26306506057	74916.62074321911	24576.734386785552	23605.083851314022	39053.26605248064	1903.3781701042833	54133.95187625023	14891.897832462519	30786.11719709444	86379.47555805971	59021.986956933564	36545.93766291564	185427.71828041648	71449.95685816905	26193.84155792702
P241-PWY	0.0	0.0	0.0	1.7485561056105612	0.0	0.0	0.0	0.0	0.0	0.0	0.0	0.0	0.0	0.0	6.107127969987497	8.730104592996817	0.0	0.8727154046997389	0.0	0.0	0.0	0.0	0.0	0.0	1.7487939352170916	0.0	0.0	0.0	0.0	1.7491450903761603
P261-PWY	0.0	0.0	0.0	3.427748209212053	0.0	0.0	0.0	0.0	0.0	1.7775018913309153	1.8665822277653201	0.0	0.0	0.0	1.4998781511467332	8.624198451567796	0.0	0.0	0.0	1.8178344922442116	0.0	0.0	0.0	1.7591623036649215	3.5290820425627327	0.0	0.0	3.9173378729436057	0.9230496314108884	0.0
P281-PWY	7.899128037152762	3.878787878787879	0.0	3.930545197253935	3.883205268935236	0.0	0.0	9.827049442796039	9.871294472206653	1.980952380952381	14.345786718909908	13.741109530583216	0.0	16.96969696969697	9.5420773313116	0.0	4.491978609625669	0.6302561614933695	0.0	13.509987305370608	0.0	31.801431818533235	3.68	0.0	3.987446055339132	0.0	0.0	194.73693261817365	28.43067742504692	3.7333333333333325
P341-PWY	18.748125008001733	0.0	2.499890698573047	7.499458061120977	26.242739903262294	3.7498838585554926	3.749947439774566	8.749699557333617	0.0	103.69594953697764	0.0	12.499196414757979	9.999653555805576	36.245928242127	0.0	91.22502430038608	216.0677973302662	7.499507991818493	0.0	0.0	0.0	24.99497066295228	1.2499623692956676	0.0	16.249114415775075	14.998816657848913	7.499635724363472	11.249707212820622	8.749702809188072	0.0
P381-PWY	81.17001463329599	0.0	34.620512743553775	124.06979812960218	0.0	0.0	0.0	0.0	77.84734214000625	237.47238574253498	107.66814160197747	0.0	125.8014324075259	261.3132596839155	113.37050677652475	0.0	0.0	44.82348988274542	0.0	104.9703344276725	0.0	58.503324446004086	0.0	42.042484294076026	81.65930516054023	0.0	145.06851833507076	717.914915128571	47.387101869153874	0.0
P4-PWY	80574.47547668427	11068.42520887268	23546.667754318823	44649.350024472325	41111.29174366667	52221.97926769484	100660.23833371018	112486.40802183533	74260.99184473464	87619.88959662095	64726.784522365095	77600.08131771402	129335.4891346305	137267.75869152107	48900.408948548065	145229.77982119078	103392.08325999156	50606.771886624534	25986.138186106582	50259.239538324255	2997.175944568163	49154.34864165399	18041.022417008448	57944.282561811626	126122.35868241794	80038.132575096	69720.40583175785	181550.76430765644	113099.2718624427	35166.62838651748
P42-PWY	69930.76503673426	9384.96644741507	23930.180878443745	39281.73128570386	35293.040785973404	55495.068466636156	108784.3589239517	102066.38809867832	78394.69657841042	75039.64533472416	80615.66324883119	82187.28909820052	112294.27430702155	132720.51728798813	46647.32263894818	126421.05248719927	107753.55320560366	48360.36697001489	26337.947129660715	57028.04206546706	2629.18164453315	53854.53535310592	12613.755547970559	32634.53586036383	130702.60583218375	89990.47806226737	72500.25540125406	176033.83039285557	115696.03578438853	37621.63527457206
P441-PWY	60852.46929716223	9624.943379032815	23040.786600313408	38847.13787080793	25857.416983619503	40258.297654699905	80499.7438443222	82197.55681702709	63040.114967040536	70970.19648011413	54004.29080247645	68878.82187847528	72163.45968541579	101738.12802333271	41166.87032725323	110931.80312775161	80576.5210787999	36572.629273453844	17205.900813313852	43103.75035655026	2171.533011394772	41350.2229435013	11766.535113759079	29637.722758624022	95839.61423597569	55373.08311992246	35656.8995101168	118403.44661932277	87896.51833646331	27545.319149711577
P461-PWY	15367.264859950343	1785.3352611016683	3498.867525675396	7255.651316645278	3518.7050406313724	8010.995963467853	21349.796254567667	8494.37027615559	7797.070620093595	12012.580049528642	5847.850066344363	15821.91116431109	10765.00781669902	17395.115891819965	7119.324821461879	32201.636881345436	39806.63976667048	8174.886417014546	1922.182429996697	5190.785951398506	562.8425999194658	3921.2486181702993	1679.7795344161727	18911.94831179902	12983.59547894947	6895.258697646291	7736.655955756554	8465.954711518323	5428.362484276579	1925.6509171637954
P562-PWY	1677.4677590765239	51.99638182590431	119.62826102746904	196.2261529777494	151.78998791558877	401.55538110528994	421.16585616845805	722.5557121124855	486.8738678816893	728.1512572546806	93.03548459733784	613.191236653575	949.7892335908911	3756.3037080518084	134.20691304113794	1707.0070739263997	2892.2039859675656	160.96282261262212	21.050070950739915	294.76583539466276	8.380344459728093	79.95923944390437	170.01207382673732	1622.5475537604204	812.7523313179828	476.3668142457674	952.7675839322369	1294.6201474453696	442.8992291974204	149.05209616046085
P621-PWY	0.0	0.0	0.0	0.0	0.0	0.0	0.0	0.0	0.0	0.0	0.0	0.0	0.0	0.0	5.714285714285714	0.0	0.0	0.0	0.0	0.0	0.0	0.0	0.0	0.0	0.0	0.0	0.0	99.86311787072243	0.0	0.0
PANTO-PWY	52000.07868649277	8463.9225045981	16319.059630920352	26431.077571346254	33459.59690608035	26355.178775189277	95178.90226055258	71612.2564989997	52249.34345441463	49700.148359109706	56666.4868582165	46684.49770049445	97975.46490225344	74735.54410199891	30371.86079719353	88685.42527687454	84170.7297936566	19714.81274067011	19432.7134257932	35922.63213916669	1560.9932863379624	47591.05147617585	17099.303911911335	46435.62486990405	83090.77395938219	55704.80800221677	33332.81945549371	169120.88840739455	59145.54767061921	24595.61972162509
PANTOSYN-PWY	66999.2806711764	10470.953375354371	21024.302737549217	35023.49220659059	39242.54609010319	37900.14999914708	110288.11377009242	93362.22321088893	66574.19263940466	65425.50954468079	68583.53656462142	62888.70409444672	118424.75550846285	102542.30226304648	40779.41544648299	116345.35472833706	88831.26334950697	30995.721487508028	24021.526490137472	45761.22977712994	2199.094572250205	51797.14052376193	19119.60956718297	48809.771102263585	109499.10982282706	73179.46889688013	48860.94260901062	191365.6039977534	84361.4551134381	31616.100606258096
PENTOSE-P-PWY	77080.17546190812	12954.291123348956	27575.538835127074	47454.41742680858	45955.10870150576	46096.66753635886	116131.71920933493	110100.09058608505	75743.23763700773	90273.85784368879	70742.6843974442	73745.44761176516	136176.84643401712	103562.91787425139	54313.59103958115	152831.22530640627	107571.01106596229	47726.07795183007	27738.743006080414	48035.34541043771	3024.2375971209117	53448.95775255653	22751.76640144784	51143.272927466314	124557.18870436026	76940.75605270866	56488.91660962763	212294.83131825895	107230.74720155557	27667.656838129882
PEPTIDOGLYCANSYN-PWY	109344.28771882055	15254.587452829419	34400.425931693	58943.33123959028	51466.79694485438	70349.94457038658	141780.51461665856	143296.18650207235	100576.77671646881	111457.7220857794	92298.27590216087	112554.36445741214	158406.26350972618	187006.60749213354	65738.24018705101	184016.65833054564	145862.45604813352	66756.01785018214	32689.546092333814	69496.76299559191	3818.0133894369446	67094.68335929004	24157.704639946056	86989.48921682869	172896.89979810867	108756.24688953397	89209.5440878187	235485.20236294015	150535.8895002191	47701.66768755868
PHOSLIPSYN-PWY	105098.2342695977	17232.084160544975	35230.148551704944	64530.661902687876	63154.52704541476	71653.43389243564	166400.0969254115	157797.39479179817	113427.20908726273	130070.4146978996	105757.62865939991	117399.43362046876	188256.73854665214	184779.6408838208	70669.53462314229	210551.94391597243	141194.63796713646	67467.92901722575	38875.694334737505	78824.15802037832	4330.7278842126025	81299.68830691061	30174.038936855315	82007.92738469056	179953.9030096732	119959.47045767793	95108.99085267361	286087.4420905014	157409.34145140208	52096.288434545204
POLYAMINSYN3-PWY	14848.6244895553	2736.22682641508	7205.954963033129	14093.088340439936	7195.708510901724	13172.866303741217	13694.757455950517	18793.911181699234	11828.424577129179	13772.161718216286	7352.779374432245	17188.02324688608	13860.457996970297	8882.619573786853	9256.01992193789	22967.606193007086	14117.431183832414	13965.896855802912	4041.4967181176694	7223.760734100658	420.668387178544	6992.257510382899	2349.6094747760008	4524.061699320399	38196.66748826561	8644.575366142139	3072.1611963117434	17070.187800010663	13513.280086481804	4750.638935677416
POLYAMSYN-PWY	13623.193022680363	2786.1872377925665	7671.952273985723	14017.431786273546	7512.521325817692	12828.406140778268	17521.381487400493	24882.112312465895	14428.453208392568	15216.329116706285	7430.339059940505	15525.049971302433	12691.906293773472	23722.916220876556	8150.534265633878	24909.416012474387	15212.969344588306	14060.259156717842	4928.65840811708	11090.056227385658	375.389505488958	9759.570195621549	2388.0417867922542	3621.3325768950085	37459.262739808684	12763.769292640252	6089.851896178044	22153.188594509396	27127.989173415623	9316.28036880693
POLYISOPRENSYN-PWY	80810.66182082237	13357.453842750772	27473.882857089076	46149.28119157573	45359.06370405211	57389.103694141144	125338.72412429324	123360.90108825357	86014.31794594387	90217.67573656038	83032.02954290461	86576.1492181217	141168.58709082188	141444.53522298243	55660.45348617993	155195.1004961332	100543.26630586648	56400.04460232518	29722.902117808164	60351.34279395235	3372.167371248861	57283.19224329498	21105.39999490324	67371.48708996325	144650.41956855336	97541.96055955336	78071.13696143871	213414.66920721185	129004.84340647407	40161.794291457576
PPGPPMET-PWY	10930.678002752331	10125.216856149547	15026.054642817122	27326.51257708192	37825.82045732663	25863.546272202108	92869.19296445437	76688.81563388821	59637.857080576585	63693.63193519384	59464.72645836405	41884.27640626045	111761.23701476901	50582.53136666648	32576.043922901186	105367.2667151509	1805.5626168300005	21439.306103208968	22638.372272796434	42191.83950941266	2172.532000003423	44388.51172520016	19890.44029635336	1239.6398950828448	75373.3701561778	50885.55615042023	31361.010787711166	180409.11422887552	65351.80176399218	25212.727250087093
PROTOCATECHUATE-ORTHO-CLEAVAGE-PWY	7.9496478164327975	0.0	1.9851056181881757	23.589902867051705	0.0	0.9996692791349157	5.977630844369456	6.773577707699083	11.957585156529861	29.311114546414192	0.6598665891325127	1.9996875892896544	0.0	1.9995932587494878	30.208182384594217	5.987424167679988	3.974434885721012	4.137888777502002	0.0	5.992104284519209	0.0	0.0	0.0	1.8181661682456745	48.45237636609875	0.5596539544580359	5.896955366452814	619.3544932922798	6.85629241594262	24.56362744685149
PRPP-PWY	83202.60653286822	13165.167349793637	27368.227653703245	49743.25187247977	46325.184661208026	54042.17342169275	122768.83801774812	125158.34654025914	85116.57226639455	96696.81489160679	76009.67456930246	87455.37201786692	146868.8129462683	128513.70976782616	56457.55355809241	164287.67229828698	105268.75597532243	50244.93177968996	29614.180187197428	58664.145462068926	3390.542075970142	54531.21748581567	18930.62262579248	55055.691634788935	142320.79607729835	90131.73464658023	72071.84540215194	203443.11302609695	121893.08290597911	36992.09014194641
PWY-1269	50936.44920456671	10904.98776137318	20621.666828911446	34531.409085369014	37556.12731884239	46891.2044628082	107962.78621796415	102711.42576661328	76904.1409307325	67126.75407425387	75601.69744517229	66965.45841339906	116650.06636626873	119481.98354564351	41966.344085644225	122384.47402183723	37821.31634061277	43635.32964794659	26352.137341655653	55151.059552579616	2806.537344981068	50542.36560159944	17801.202052415523	28546.972873777697	112933.41997209626	86593.41677831438	65301.02255733823	184162.36764862252	113699.86652206263	38418.037332172484
PWY-1501	0.0	0.0	0.0	0.0	0.0	0.0	0.0	0.0	0.0	0.0	0.0	0.0	0.0	0.0	1.632	0.0	0.0	0.0	0.0	0.0	0.0	0.0	0.0	0.0	0.0	0.0	0.0	0.0	0.0	0.0
PWY-1541	0.0	0.0	0.0	0.0	0.0	0.6509121072463503	0.0	8.730826942471365	0.0	0.0	0.0	1.9512110418571875	0.0	66.78993405229409	0.0	0.0	18.48807510042615	0.0	0.0	0.0	0.0	3.9983417237075023	0.0	0.0	10.168714916334595	0.0	0.0	0.0	27.91885607628807	1.8982527594862872
PWY-1622	0.0	0.0	0.0	21.154332183030412	0.0	4.561422591380264	0.0	0.0	0.0	5.996003461850704	5.370572459917832	0.0	9.981955506928442	0.0	12.84466159810613	0.0	0.0	12.398025841877402	0.0	7.481913998025518	0.0	0.0	0.0	20.758082149426098	0.0	0.0	0.0	83.046772697813	23.973919337947752	0.0
PWY-181	19.185167207119278	0.0	0.0	67.76280471773697	7.993530870976593	84.03828368016403	0.0	39.94623515215234	0.0	23.9736010513633	18.62774406019537	7.99871195698606	31.963567478646777	477.79254232257813	201.78149718305272	757.3012048548791	416.98868428406377	52.84895817801758	7.989327385964302	23.981097136473785	0.0	15.989742416908383	0.0	70.67161015335806	47.96561786033691	0.0	0.0	1826.6429971125776	192.79485582316312	15.98723495639819
PWY-1861	3330.4418185546174	1082.7554992006726	3069.676503040453	4149.858120307846	1520.5944682246727	3818.970646500357	3115.595138520564	4336.290875465991	4892.343281810873	3681.6832623407154	1389.9961560760362	4512.200013977339	8555.208645037072	7108.669174816019	839.9391731973191	8449.795709665252	30601.500098503635	2815.312149336496	1179.4047417918378	2762.841341433144	153.8450116187163	1462.899696061801	1201.3889916526578	6007.081066548436	6408.916426453024	1980.2408273819283	2185.081711862939	3126.2200613101263	3061.402242637043	588.8574616711833
PWY-1882	0.0	0.0	0.0	0.0	0.0	0.0	0.0	0.0	0.0	0.0	0.0	0.0	0.0	0.0	0.0	0.0	0.0	0.0	0.0	0.0	0.0	0.0	0.0	0.0	0.0	0.0	0.0	8.999684158159843	0.0	0.0
PWY-2941	65956.1109999838	6819.14319417191	16357.986456771583	29318.76634030656	16141.989935377835	30306.42224908064	50285.75543595801	47218.382070067535	30014.50367056737	45006.45031882632	20673.88763040144	51995.406059172295	52087.25465163366	71286.6671859046	32335.21840934424	75626.2885217482	89271.66881728644	31451.299706639253	9227.487286670048	18110.358471484575	1452.9245648587646	18313.080080025877	6491.236439311508	63229.54206413879	70927.1684993786	27812.421206416802	24082.09432894905	56434.98525724872	52660.65580638664	14614.19942163074
PWY-2942	106962.34037968365	14345.100658066587	32070.62463149216	56191.491925323906	49951.48305684533	66632.54010545966	130924.42176585717	141571.620844076	94180.44954351305	108901.30327111397	84651.1399324573	103748.4637837927	155893.45853219368	179706.56662116427	62767.337610149014	178139.32715486217	142315.95711274626	64053.873898140955	32047.081788052554	64753.44194879869	3695.160428731288	62374.02046122169	23356.3365660287	81641.39356057174	163726.45677120786	104905.74466264214	88145.85895101802	226240.79464000385	148321.46463487702	43082.40859092606
PWY-3001	110421.01803678676	14014.206765339335	30691.836537677034	57089.52286094424	51083.29758187995	68057.07924811696	125316.83007265432	143012.80204103145	96982.87881955372	109193.91143514046	83064.73035063085	104739.30569937969	162598.88894285695	181504.02983785726	63515.41886175878	180841.61344575047	147068.57985126192	67415.66590034564	32614.119778579206	66358.78945251906	3791.429588332574	62482.17195722085	24142.11727468438	79605.5575694366	164381.08530282482	103843.18089056034	91213.30168580408	227922.86905183454	152290.85528368253	46343.78436579958
PWY-3661	0.0	0.0	0.0	0.0	0.0	0.0	0.0	0.0	0.0	0.0	0.0	0.0	0.0	0.0	11.914860108029746	0.0	0.0	2.4524315473124956	0.0	0.0	0.0	0.0	0.0	0.0	0.0	0.0	0.0	0.0	0.0	0.0
PWY-3781	48990.726071954356	11290.469667562807	15553.59152500475	31463.82951994021	41447.91702918393	18517.88578712792	102436.99104941542	74716.79998566279	51118.54162256649	44963.54087069681	51184.16237804426	27306.534991227396	143162.01855894673	40190.15836250206	28908.827856177628	119341.62366963083	76865.69262354354	15986.728714990255	22279.4137032186	34631.09463509012	2153.2295006610475	54857.65176597017	23647.735310900393	30379.786125223174	82658.99799844118	49619.790190993685	30529.15977268226	225516.80794213974	40922.921692583324	20182.50926927635
PWY-4361	0.0	0.0	0.0	0.0	0.0	0.0	0.0	0.0	0.0	0.0	0.0	0.0	0.0	0.0	1.636341521001479	0.0	0.0	1.5985553254199831	0.0	0.0	0.0	0.0	0.0	0.0	0.0	0.0	0.0	0.21376481775128836	0.907965473154536	0.0
PWY-4984	1202.1126409490978	1298.967205711948	3130.8974796063226	3083.1450348161416	773.4031678520323	4085.0133202766706	5354.077929059007	5507.587129249604	5831.288970197978	2222.184962589645	2208.20430822708	5718.2850644995915	6743.515005502424	11284.930635208759	606.3515347519539	4319.411333706047	9278.819521400523	1710.0506511834087	1399.2679663536192	4015.789426865795	256.71789082737274	1647.57096552419	840.2583306229318	11103.830770108012	13930.641219053514	2357.704933449489	2481.4980787989925	7104.4730897318395	3924.8426960557895	1193.392189079146
PWY-5005	3368.0440591976126	3784.8338027103273	7230.062170596056	11755.13813379264	6857.430648341998	15504.814027863224	30447.291886253046	25690.747883234417	29121.043997182158	10306.928556624262	26984.881537293844	26432.874779765854	15898.960519991233	30365.178620406452	15648.715298760544	29480.122655170348	3843.8023245563572	8437.66403488901	7927.272355823268	19148.000595609956	778.0769919821943	5040.238096688889	1810.2061574960737	865.5721345905707	46616.60748928251	25943.928327151152	8946.644328590317	47931.29722108796	29359.316738589772	12590.17829708403
PWY-5022	16524.82542753691	1250.442256633117	1892.4472106247674	6661.807671165662	2503.527971785703	4418.439290978464	15353.866751768037	5349.570181348403	10739.1618485178	5277.329464403366	12800.029662100938	5915.713635613302	10864.908921030385	13606.145938792593	7076.671146137909	20882.62943149025	34741.817766648936	2242.0602695416305	2385.1584802025127	5121.120634221286	338.97233771923084	6868.531970073093	954.4467963241531	26025.67949012624	15758.615448691571	7777.623062816431	4349.8143123586615	25392.37695438526	4456.685916449597	3231.3819719878684
PWY-5028	0.0	0.0	0.0	0.49997181233590693	0.0	0.0	0.0	0.0	7.498060586166207	19.969805237041555	3.2996744261441298	0.0	0.0	0.0	0.0	0.0	2.499854842526564	3.323296737814981	0.0	0.0	0.0	0.0	0.0	0.0	0.0	0.34999290072742456	0.0	248.52026954375185	0.49998173746622965	0.0
PWY-5088	309.24353152479995	195.67901674935086	187.22787983220456	1026.6124047088158	665.5869636937063	1976.9364419096541	2681.9803213302503	1744.8721264634778	1171.299074955934	2722.6725045988087	3467.5969349305933	3705.4469378566873	247.98652240137852	9638.689686838554	52.20015034022405	1009.1001450467409	714.8634226057462	159.7075216643808	176.1636587236632	915.508011971256	51.623458152687554	1014.1725101300162	182.92669932133353	14.675746147118273	8823.492204356402	1571.5836358446568	1896.7486890383484	1373.644733593723	1070.5830614114425	129.17832670393227
PWY-5097	95625.71538886281	13008.499443298899	27462.861294714916	49775.46757987059	47110.32983981665	60203.54338883058	122595.4314672143	132742.60831152898	87651.76874097085	99006.05769539674	77990.22620768228	90904.35508593827	147525.10919639058	166185.01319539093	57434.47757595932	166519.93213311394	118053.07583530531	59209.55826880364	30491.369573878164	59784.755008756314	3477.7613943593183	57687.57583743545	22234.3933331366	71288.6829646529	147724.45723672071	99368.67663264663	84714.38240511822	214655.71206305356	140504.6837075847	39660.25971552383
PWY-5100	104909.26395335184	9884.501214932105	23214.29383237289	45387.670195888015	31525.54027682057	61337.690002528754	94409.9555450658	108831.38257593424	82029.82119801153	84187.06191133465	68481.48512379892	96674.08123819082	113398.06508373856	177654.80008255038	50380.38068891047	144306.68719820402	121782.57594656468	57948.128720123146	22874.224032350772	54293.21048097295	3188.1089985311833	45719.236625977486	11180.96062763696	96428.92949134139	142865.64985230842	87358.79149257559	81309.86373687792	140116.15570830074	130018.29777056066	45573.042852985796
PWY-5101	135279.5584407528	16007.615125988577	34961.526748532226	66443.27087871582	59381.30322424631	78037.66588229685	137203.20713308887	166580.4550253649	110586.66678885474	124608.5706266304	92011.93281691079	118430.06577666364	196773.35221879	195144.84145000236	74334.99398541091	208821.2181458202	182398.97782825294	80631.73599028526	38470.36722442419	72495.05405052706	4393.219040167407	69082.56155914952	28221.15407373525	90384.08882504923	190668.08763306375	121656.67747119634	108444.50047920512	268316.44119758945	178659.99612026912	50714.04392470612
PWY-5103	115102.34319140599	14065.10245533753	30677.528428958944	57799.556681445276	52062.823701138776	68299.94886360897	120606.82194059734	146201.87180157274	97394.46723959906	108207.87960100273	80940.65467963304	103214.2793880642	170882.7012999251	170984.32365625878	65249.21134516649	182334.27686103556	152337.18550095457	70092.5449417112	33680.42771176526	63872.16444470623	3839.7217507227356	61175.35084484599	24812.362545433632	77631.8391719673	167095.67543944067	106507.3567211421	94407.75720516095	234321.61615675665	156594.46258540612	45265.38912397374
PWY-5104	93470.39177080453	7423.9912862335395	25895.536871825207	45202.820216931075	32704.530908557623	67592.30960072286	94553.26727954794	120855.36730431455	89020.51179950802	79848.74875598279	72125.03222716649	99028.06956173261	112235.09862147726	180237.4874496325	54861.05184493039	128872.88248354782	146572.0738834101	62387.9508968014	25526.212458043447	58259.725471656486	2788.746604994043	48763.2498301427	13103.992466419297	52472.53828184409	155869.37513345745	96065.39785722854	82286.55849080373	155808.0242860627	147528.83837832097	46125.53757601192
PWY-5121	80984.76456478672	11113.296745499216	25700.151047252137	44279.92356475529	39573.6080436511	58412.12606398391	111919.5371323555	114897.12954991784	81276.13888097595	89015.4956640355	77057.47515104461	91159.84030227234	125045.26496859493	167103.4001875585	48383.03902736729	141547.32484001294	102509.57960378434	51314.23032674681	26191.71546037465	56843.113503877226	3115.379789448914	51661.91629861894	16015.759732457702	51275.014054155305	143879.52464913024	91975.5725985908	77885.3287999887	183865.66651545162	117015.28305552565	41118.44647575142
PWY-5154	22388.76050111444	862.866610220781	1777.1194719711063	4839.119698859806	4883.645703782449	6762.0343370387345	9309.39462515308	10096.653550468345	4763.387787308448	13675.619833316663	5107.123010310798	14452.497813335665	17365.236349706727	13203.61797116596	4837.936672245847	18005.81152901815	34472.42525749774	1859.7565848894517	1689.2520855665246	4686.965330897193	375.59328485176485	6730.423899569763	944.6496246720969	14567.893589680849	19218.351722819098	5953.717940966218	13805.59775807085	25853.3577234151	10463.874049487671	2413.7521771791803
PWY-5177	1005.1657450175834	843.8466515877	2042.8077694191727	1938.589726220359	571.7423831174111	1234.7683985566634	1609.3950863870314	2718.015513334518	2619.2182171899976	1417.6601774717637	1347.592541381075	1722.493584493225	4978.896911052977	2165.5480781162078	448.396336373582	3091.2411359127814	6408.190534550332	1591.8300626968828	664.0933462231694	2429.785450644355	94.22277113509777	5124.0024175017625	655.4336339070134	775.1927989513624	4625.180744494038	959.8534678783238	782.287493826917	6789.716441401702	1433.9825948810042	279.5103882838002
PWY-5178	0.0	0.0	0.0	1.5096799484011107	0.0	0.0	0.0	0.0	0.0	2.770003676395655	0.0	0.0	0.0	0.0	0.0	0.0	0.0	0.43124440997958763	0.0	0.0	0.0	0.0	0.0	0.0	0.0	0.0	0.0	0.0	0.0	0.0
PWY-5180	0.0	0.0	73.75243111710738	2291.215623095486	0.0	0.0	0.0	0.0	580.2158562945889	2769.526836879703	0.0	0.0	177.54884152495325	6063.779625108586	17.99237435994323	0.0	0.0	325.48083185743803	0.0	0.0	0.0	424.08038573590716	0.0	5.999429327082645	1084.7228124104795	637.4899279163257	492.34052323542795	568.6153045334901	947.0528108991947	677.5048487400541
PWY-5181	0.0	0.0	0.0	3.030670163025708	0.0	0.0	0.0	1.3130756239869956	0.0	5.63459508140695	0.0	0.0	0.0	0.0	7.719156188694112	0.0	0.0	0.0	0.0	0.0	0.0	0.0	0.0	0.0	20.036805023152468	0.2616444438932393	0.0	134.4702300125673	2.375648322762876	9.735862007791996
PWY-5182	0.0	0.0	73.75243111710738	2291.215623095486	0.0	0.0	0.0	0.0	580.2158562945889	2769.526836879703	0.0	0.0	177.54884152495325	6063.779625108586	17.99237435994323	0.0	0.0	325.48083185743803	0.0	0.0	0.0	424.08038573590716	0.0	5.999429327082645	1084.7228124104795	637.4899279163257	492.34052323542795	568.6153045334901	947.0528108991947	677.5048487400541
PWY-5188	76263.66120117862	10502.416843303894	20958.72130545967	39665.388446248166	40931.66972727689	49600.92582998879	102753.33989547397	111235.58800530645	79348.99736326828	80036.41557316437	69944.82423404464	75114.549622796	129899.78963088925	144491.03629558155	47581.44275982229	137930.79780757922	88339.5716413087	47839.510286578705	27112.762247132156	53547.48813270738	2956.482168288508	51485.84391050409	19882.59529754727	38781.533225769526	119274.1548263587	86479.37114816604	74679.9224367087	198477.65429203984	120273.92880005814	37843.07141925205
PWY-5189	74726.6283056729	10277.465140033362	20567.939828695926	38196.62206322441	30763.1375762448	48117.485977054916	99210.02813546584	103657.58574086247	78681.12607990095	73170.19243683195	68267.71468183384	73845.15130340625	99921.63499374576	141788.8365531474	44744.29625991071	121104.38395972454	82537.97414635716	46149.350670381755	22748.93284472852	52511.7326761157	2697.44650336959	49919.1151902476	18696.697808331115	37373.32801556813	115577.1498962092	84986.28806819537	72235.57112712384	156309.47959196803	119847.4582266014	37211.535658137575
PWY-5198	0.0	0.0	0.0	2.8219171433425028	0.0	0.0	0.0	0.0	0.0	0.0	0.0	0.0	1.3331030289630779	0.0	0.0	6.665450565487048	0.0	0.0	0.0	0.0	0.0	0.0	0.0	0.0	1.411159162778628	0.0	0.0	0.0	0.0	0.0
PWY-5265	1126.807686806049	3135.586196293749	7961.147602130799	13085.74498795423	6703.68660083258	6163.415226745212	9079.251157347395	11261.97890641463	11109.829433747856	9784.80183439797	6543.926021300094	10792.43832206498	27142.275675956196	13315.922861264784	2409.3224768827095	39733.44653108188	35439.01955546081	12391.624035784062	3430.9426854917133	9640.543948527375	901.0728911443555	4789.025431748613	3395.0116611202843	1842.409867795744	17572.73870597655	1336.1284609143163	4147.0023212481465	9271.681802288327	6285.454282187519	525.6805929197212
PWY-5304	1485.0	270.0	1222.0	1033.0	461.0	1060.3200000000004	1744.0	5657.0	3612.0	1781.9999999999998	770.0	1190.0	2905.0	4607.0	293.0	4511.32	5971.81	1685.9999999999998	1208.0	606.0	34.0	2023.0000000000002	362.0	1078.0	2082.0	2798.0	1620.0	4336.0	18755.0	4662.0
PWY-5345	14374.398990649097	7607.5994834664025	9051.908060960746	25955.571242112263	34520.78558849296	19190.362423430568	84692.99049272653	73347.69760512149	48025.50178185074	52651.655468242345	48198.2910680379	26098.441297728838	103371.99912021769	24109.096292452992	27395.260685135047	100768.21623780031	16634.540521190436	17890.946063873696	20487.649385466462	34547.385975514255	1802.6689512402356	43780.370473758674	12097.70506163248	3728.5600014869265	60578.728365984425	42014.08991236658	33068.0411544294	157424.33923916967	54645.20340258632	21029.774212197484
PWY-5347	80807.80047656136	10526.339533686096	24568.637514184702	45258.579116309076	37480.39151408706	55715.12067673505	93030.74806804302	112149.46695380854	76988.66807874994	86883.59001444785	67975.60053607472	83312.48118616687	121096.02016788283	147680.4256938646	49126.65533920381	143416.53075286845	105805.10761636385	54011.322580091524	25019.04776134815	54479.99981031669	3021.463628089422	45342.92984551348	15194.73212857029	57178.52232069709	127553.71916661329	81621.26702911334	73306.29770778187	162635.35372627742	121749.02016196206	37491.768417804094
PWY-5384	14949.535122191297	3151.589415863182	7422.076025721975	8118.320094331765	5666.262614558773	9059.529390809497	12340.409437508737	19088.120538462015	17662.285000456464	24433.384589096328	17449.54579881497	15206.940663409701	15616.748112154346	26536.475989079314	10357.475438010688	32169.582801356417	38223.833779722794	8979.217106792354	5139.229992313236	15772.505088665488	743.4856327867807	5792.7440256437	4225.423134534825	33566.48643959071	22484.981728400722	11424.878789888166	9674.900103907992	31561.562577674697	28742.7517414633	2366.4713226438507
PWY-5415	0.0	0.0	4.867561094066063	6.2428019397785635	0.0	0.0	0.0	0.0	2.495641828889034	29.863851774769827	0.0	0.0	2.485962939351934	27.444745417972314	6.427793066498953	0.0	0.0	0.4996902232318834	0.0	0.0	0.0	2.494037988176495	0.0	2.1427989069704143	28.835918510296697	9.93654631145421	7.453708062729131	281.9330061802267	2.1230625623830077	13.215900331105729
PWY-5417	0.0	0.0	0.0	2.099910352187833	0.0	0.0	0.0	0.0	0.0	8.275862068965518	0.39422517995382317	0.0	0.0	0.0	5.518248175182481	0.0	0.0	1.0730809027313317	0.0	0.0	0.0	0.0	0.0	0.0	13.52595264819135	0.0	0.0	90.28611572853772	0.9216703687896286	6.143388215197078
PWY-5419	1.9999485853767802	0.0	5.998445679805969	4.999382616531708	0.0	0.0	0.0	0.0	1.9999080568203946	10.997627142828225	0.0	0.0	3.9997671803714296	21.991934840362696	5.999174156818215	0.0	1.9999499452882816	3.9996209632832094	0.0	1.999829488952374	0.0	1.999859533932049	0.0	5.999494900407249	0.9999887540212227	0.0	3.999445390146057	173.48893911084585	3.9997358122816014	0.0
PWY-5420	0.0	0.0	5.144778489233719	5.828713006728562	0.0	0.0	0.0	0.0	2.330604682300981	15.633890256514954	0.0	0.0	2.7873995365143682	25.63122961517937	6.299338029752719	0.0	0.0	0.6662719779518191	0.0	0.0	0.0	2.329596512500494	0.0	2.6249238217787716	1.7124787369100338	0.0	5.233684258784941	208.10243765379096	2.45175297418114	0.0
PWY-5430	0.0	0.0	0.0	2.974811720712563	0.0	0.0	0.0	0.0	0.0	12.034750654975147	0.0	0.0	0.0	0.0	2.834551851709945	0.0	0.0	0.4346650595830527	0.0	0.0	0.0	0.0	0.0	0.0	0.0	0.0	0.0	13.81641003158353	0.0	0.0
PWY-5431	0.0	0.0	0.0	2.099910352187833	0.0	0.0	0.0	0.0	0.0	8.275862068965518	0.39422517995382317	0.0	0.0	0.0	5.518248175182481	0.0	0.0	1.0730809027313317	0.0	0.0	0.0	0.0	0.0	0.0	13.52595264819135	0.0	0.0	90.28611572853772	0.9216703687896286	6.143388215197078
PWY-5484	99293.30484954591	12680.267478357577	30867.427271065208	50795.62043739422	44845.22208226538	57817.02240175605	117077.12287954778	128659.99716577299	83803.00417386641	92764.74481384043	74087.55027740293	97942.72474186136	142639.55495288628	167269.87019933714	55023.220949776536	162712.292038413	144416.59704251686	58423.20291773301	28898.319634954438	56170.58988277242	3381.8240474375402	55093.726412996555	19216.74937633922	76102.53876657784	141959.73475360425	97151.298366813	82788.21631614723	199507.06269432977	132110.03652635665	41720.53143642574
PWY-5505	56034.78857423152	4789.5311546031635	13601.433540828162	24578.632739634148	17833.17065134194	36110.83076795035	41999.110671896065	69337.65126983635	42902.665238797184	43467.94525377368	35667.97727595222	48756.73847372161	67150.0199481319	96654.92112585048	30699.054180129755	77316.10755552116	65327.13597811369	39278.42611451842	14575.34729172198	26589.08239928194	1793.4410539171986	12138.822571736817	4807.707467974887	35326.745248004845	84407.89730351217	59489.382806500034	54463.73307577911	78765.90152662505	82574.42342625394	21975.908854833324
PWY-5507	21.79470822366805	0.0	43.44423794308992	144.9267031584176	0.0	0.0	0.0	0.0	21.806023039133688	281.12079057134287	28.994229644855515	0.0	65.2966111026208	239.36403376093517	225.20370565086478	0.0	0.0	72.44294217477145	0.0	43.56926682282412	0.0	21.79115608215908	0.0	85.19793028661243	21.81138515357111	0.0	43.57760247902322	2258.050045676002	96.96264607966786	0.0
PWY-5509	64705.97609045828	4593.550254231916	12857.182609476124	26485.42673784446	18261.37887044453	42145.914325497666	49903.519468083345	76805.84688299701	53301.89199989011	48618.84583828417	40614.84916253934	61380.4412821785	62349.306704253584	137983.04197114677	31494.29560890052	82124.80939131878	54217.59532995669	41845.56036470734	14995.488901805535	31474.97401238574	1925.533848249941	22556.012747434608	3886.3764497438074	32962.81076044858	92650.90362777983	67443.90740595612	62166.998624317464	78349.36611926628	99476.95047828973	30848.678328333255
PWY-5529	0.0	0.0	0.0	12.846999197897578	0.0	0.0	0.0	0.0	0.0	0.0	0.0	0.0	4.626980225287495	0.0	0.0	0.0	0.0	0.0	0.0	4.285357858363971	0.0	0.0	0.0	5.344661503069864	0.0	0.0	0.0	0.0	8.607803874491102	0.0
PWY-5531	0.0	0.0	0.0	21.373961385738447	0.0	4.665739390832251	0.0	0.0	0.0	2.9998575542317325	2.9998486596333422	0.0	8.646457195315339	0.0	0.0	0.0	47.89617496662653	5.998517322944441	0.0	5.998995017511088	0.0	0.0	0.0	14.515185962701011	2.333269897070799	0.0	0.0	2.9999430646441643	14.256233963371667	0.0
PWY-5647	0.0	0.0	1.3043478260869565	1.4705882352941178	0.0	0.0	0.0	0.0	0.0	0.9903961584633855	0.0	0.0	1.1111111111111112	0.0	3.1578947368421058	0.0	1.1764705882352942	2.2222222222222223	0.0	0.0	0.0	0.0	0.0	3.1578947368421058	0.5952380952380952	0.0	1.1111111111111112	4.884294125701766	2.6424870466321244	0.0
PWY-5651	2.0701441228331716	0.0	1.244635193133047	2.113313877427795	0.0	0.0	0.0	0.0	0.0	1.0448353407708006	0.0	0.0	1.2490055688146378	0.0	5.657514450867052	0.0	2.036928721452689	6.252252997935643	0.0	0.0	0.0	0.0	0.0	6.8348067476288525	1.146529551689374	0.0	1.6649974962443668	7.349537752228019	6.421242703974269	0.0
PWY-5654	0.0	0.0	1.411764705882353	1.9354838709677422	0.0	0.0	0.0	0.0	1.25	2.3321554770318023	0.0	0.0	1.1428571428571428	10.476190476190476	3.2000000000000006	0.0	1.2307692307692308	2.0	0.0	0.0	0.0	1.3076923076923077	0.0	3.0	0.625	0.0	1.1428571428571428	5.794111675126904	2.5660377358490565	0.0
PWY-5655	0.0	0.0	1.6265294701353372	2.322518547905258	0.0	0.0	0.0	0.0	0.0	1.5155422072272946	0.0	0.0	1.4093724575503936	0.0	4.121469177807359	0.0	0.0	0.9751469987616672	0.0	0.0	0.0	0.0	0.0	2.952099110489944	1.1061351824458159	0.0	1.7542939469477123	8.68777028133303	2.8622383316398716	0.0
PWY-5659	38908.06803652368	9157.421853755865	20566.271043008976	31338.795147557823	23220.650810281677	29690.12959801073	82817.56725234122	70200.15603225875	56533.47700927111	58861.38470015176	55113.23752675625	50092.070780832226	71505.98424662113	62166.023020049324	33998.165308623415	98756.68734170755	82703.16737281466	23082.057848214044	16455.27492080621	40528.203041063425	1891.9206879546275	41638.193472614636	12435.16066913117	15430.044114408898	90039.42151556636	51547.841119457174	32958.54492191652	121490.85962060024	72606.05691009095	22500.81183861221
PWY-5667	124187.92833781599	20966.06581816675	39961.600134198554	77357.37794444016	81958.57417674868	84125.78014030177	206193.06059242645	197781.5774267744	136569.4627709747	156553.05583539116	128540.43064726352	132111.5688736876	245029.26445865672	207973.29238491683	87864.16884656766	261775.89140415838	153167.79282858295	81302.43664375585	49611.84662395278	93661.56914654074	5363.401838638564	97147.31806347004	34814.33654207447	93708.52325278695	217584.74158266457	141246.38733403606	113825.487960517	370183.64496854285	190414.20080325395	62262.81965530243
PWY-5676	3667.714216595495	463.3031177496708	1077.8093041871527	5157.011194404646	2367.072685520471	12442.228902059158	11178.483485006187	4962.310894795793	11133.75401076127	9772.47365489019	8242.818180695764	17233.264965723803	2670.884386301852	38536.75265004073	2663.8618973384787	11132.434971946743	20695.449462054203	1623.0450978444128	758.7919558579406	10921.60882627232	169.50511621694056	7840.314793992259	572.1755826864608	389.09699827842206	18853.090857664058	3984.6995143869312	3261.353600317419	12180.891426851736	4100.7410369444815	9023.242159942778
PWY-5677	404.23989917045054	901.4572792932144	1577.4648210238104	2764.1280446545625	1747.305389676653	4179.833972410134	11954.00557054799	4059.3647787003597	9276.478902654231	1950.9524560739496	10121.807835410274	5105.785327973051	3133.2402841523576	10095.137783531545	4992.478781725447	4398.863102154257	2999.0628911367057	1175.3669606105316	1926.1358414640088	4731.155037379438	82.26127758507873	5449.937480481546	279.47586543785485	104.8780288407221	13838.402075545247	5814.0193347278255	133.26855715018138	17202.422341568486	3866.4882014730224	3056.00296590455
PWY-5686	112959.86841158693	14547.934248048086	32543.969828804155	58544.38438425205	52316.2939564742	70401.93778268578	146951.4061614429	146009.917972691	99586.34424636586	106302.22336004485	90047.68646354794	112721.24245816526	163056.77887986912	189564.14093391915	64917.38858440169	181504.35387376163	150939.6452345831	66256.16006683295	32820.76897224106	66921.66549074966	3721.2652917069468	70623.40838401375	23370.830375414404	90084.44869229858	173285.98640760232	111991.76647625548	90839.7452452681	239555.47925206134	147448.36636702978	50377.299320163234
PWY-5695	88239.4735292827	12409.379648599568	32203.925853883557	50169.610753071116	32184.502356474277	56179.99879214221	107247.14079043662	104562.32395016478	78525.90506880879	90466.81926206112	69617.86166522169	94550.51134306837	97497.14600072069	148862.16699774543	53307.34730688205	142195.28880470563	123102.88761751418	51083.1834724564	21243.827020190925	55995.40560624102	2755.1715696503093	52122.36099455755	16592.923187313652	55865.562827347436	136778.4118513036	72649.15342422487	51166.67701074747	145012.691151128	114351.67779693686	34204.30383193928
PWY-5705	11.85636681185754	0.0	3.6882352941176473	18.68167756493467	15.46204053589832	14.576120620959154	0.9948501186111711	24.168054885535845	1.9711639938319303	50.3766090611641	9.464769837055256	17.219270180068374	25.040708368127778	44.05781813363414	22.596947992155595	30.442434519983944	32.02942251331593	7.067536660832834	3.590740211488997	5.790746575133271	0.0	15.364443968746658	5.3048128342246	18.695624643829543	12.743988206821685	16.733449539606465	15.541637165731712	25.51044897309136	26.673577025090697	10.351564170138388
PWY-5741	1.9972962067819482	0.0	0.0	20.025711217431702	0.0	0.0	0.0	0.0	0.0	7.491740384448475	3.992059468543791	0.0	8.336133094465119	0.0	6.9849776058766375	0.0	0.0	7.523370862056929	0.0	7.951658693599837	0.0	0.0	0.0	13.76689137525276	0.0	0.0	0.0	53.472859263368015	21.007410923825766	0.0
PWY-5747	2385.0034794977673	2811.953500322363	1381.83631838333	9008.251462570817	20709.657800794113	4792.389952188729	44702.36286109416	30016.04620678669	17750.23873528615	20563.143285844053	20352.80865313961	5115.230033970409	58300.25309832863	2590.744713744598	10663.8206480123	40611.373775652144	348.5423409791153	4549.424654554142	10558.740466579327	10591.106664501049	687.142028116923	23749.134630390457	5152.267902489643	186.4993396096577	21152.233709081942	17338.211985022273	9933.056640063147	96299.05100711499	14666.602032634435	8431.53350131823
PWY-5837	59316.65067465503	5820.203658362427	12368.161125390952	20159.266480003138	15184.317037360559	34813.3551980185	44058.42998696417	58654.84501277636	38338.41942227324	46072.08207907971	36625.5334125854	51377.34992157159	56097.736487114824	85300.59969790981	29535.034164663546	80445.42545478584	33218.32864110891	38972.395172988334	12757.467314834394	30004.026557497476	2116.61415101376	10029.042774097068	4443.938079339776	35052.138231228346	76781.02261861872	51923.94161964889	56873.59251616674	64186.565834508234	74675.36175728888	16751.655922319333
PWY-5838	61275.69738615343	7638.522916215637	15797.302479053684	25089.922842014203	20786.961894860127	38120.54201282336	65510.22214908519	71411.18921519289	49022.64587166712	51492.4872271237	49915.36118503431	56605.016633780775	72821.34617604606	89904.76668150409	35043.987650034185	95334.26460284705	43195.86386100216	40639.44917080818	16475.770285999955	36551.27885347127	2323.0027923240455	18780.502432840567	6703.35185131767	45071.985272186044	92490.64327979303	64296.17893209373	60543.387456660006	96106.22740255937	83344.98644404433	21964.242743702685
PWY-5840	62670.09895832063	7283.443307995096	15348.663688877365	24961.202831341787	20312.60454677864	38197.13988638548	64096.36677959037	70472.54695070563	48193.570833741134	51220.9955518507	48313.13185193356	57144.12081184735	71204.95661548332	91433.84277345728	34595.345295899446	94612.76625692868	46520.71863488935	40607.87991604879	15879.94974763636	35848.91991776459	2302.0672994784036	18303.133926116472	6301.761803253225	46821.89106355448	91568.60909476345	63346.266637954956	60658.574849373384	92574.16197363561	81977.09205664355	21822.795525421297
PWY-5845	65.93658585750532	480.7632555916489	635.9248883650321	65.84255667476012	213.97186538706302	29.97854254117773	842.1915348513047	95.88233093016451	59.93327996564562	179.42697488386594	328.04429439856085	131.7227501710827	179.59381255236082	637.8623496519348	0.0	29.991404429662918	745.3118022112905	5.999189418237164	17.982005379419792	5962.534416515877	47.10975059321019	1647.8604129339258	0.0	11.997235353874816	663.5840011527556	118.48100944897746	0.0	661.850929302884	83.92249487494539	117.39071749718032
PWY-5850	65.93658585750532	480.7632555916489	635.9248883650321	65.84255667476012	213.97186538706302	29.97854254117773	842.1915348513047	95.88233093016451	59.93327996564562	179.42697488386594	328.04429439856085	131.7227501710827	179.59381255236082	637.8623496519348	0.0	29.991404429662918	745.3118022112905	5.999189418237164	17.982005379419792	5962.534416515877	47.10975059321019	1647.8604129339258	0.0	11.997235353874816	663.5840011527556	118.48100944897746	0.0	661.850929302884	83.92249487494539	117.39071749718032
PWY-5855	5082.582655488517	5666.49113695166	4884.620669045974	14280.56902253055	26311.9307287915	7988.443156069283	63889.55693612766	45125.484339703595	29015.682099847865	28616.96044125635	28974.9948914651	9066.388217951395	79022.15656051156	6415.464774642061	14614.494240195	57800.6085969099	1206.854945793462	7574.414051451499	14132.39977582851	16919.975102856817	1002.298556052118	31857.64594378633	15039.0043544505	858.0707513077061	32436.643578077805	29541.302224847357	15329.875527579616	128672.28151484574	24384.825618514074	12680.255116106922
PWY-5856	5082.582655488517	5666.49113695166	4884.620669045974	14280.56902253055	26311.9307287915	7988.443156069283	63889.55693612766	45125.484339703595	29015.682099847865	28616.96044125635	28974.9948914651	9066.388217951395	79022.15656051156	6415.464774642061	14614.494240195	57800.6085969099	1206.854945793462	7574.414051451499	14132.39977582851	16919.975102856817	1002.298556052118	31857.64594378633	15039.0043544505	858.0707513077061	32436.643578077805	29541.302224847357	15329.875527579616	128672.28151484574	24384.825618514074	12680.255116106922
PWY-5857	5082.582655488517	5666.49113695166	4884.620669045974	14280.56902253055	26311.9307287915	7988.443156069283	63889.55693612766	45125.484339703595	29015.682099847865	28616.96044125635	28974.9948914651	9066.388217951395	79022.15656051156	6415.464774642061	14614.494240195	57800.6085969099	1206.854945793462	7574.414051451499	14132.39977582851	16919.975102856817	1002.298556052118	31857.64594378633	15039.0043544505	858.0707513077061	32436.643578077805	29541.302224847357	15329.875527579616	128672.28151484574	24384.825618514074	12680.255116106922
PWY-5860	43.97316347600394	325.9564557104311	429.05528568784655	43.92632055619353	142.93161509278985	19.990667256799252	563.0110873002726	63.94365499802198	39.96849163749363	119.74495858829727	219.07289680317723	87.88288666709244	119.78981422495403	426.25364990834913	0.0	19.996072374156267	498.7555665917484	3.9996524935978406	11.991053087417896	4179.282072443388	31.611365807957895	1112.3973639859032	0.0	7.998763450409559	443.29744512017214	79.02655884478551	0.0	441.7738274407016	55.96553569589929	78.36197179988191
PWY-5861	60635.46375080646	6933.43217563339	14950.866762376672	22956.474755535462	17168.57754218276	37169.767140215765	55575.27877998671	64110.920838090686	44493.10559982589	49344.384775140534	45068.866196168055	56419.03635838536	61077.29818758393	90084.05121014794	32768.295026843734	89086.47153368642	36852.501764374945	40237.914322557604	14320.762434587139	34791.192247921026	2276.0103043754375	14586.161715001424	5171.091058803569	42018.33055510904	86301.84716199462	58663.00800348538	58704.28311518708	77893.23481554005	79984.01772742406	19326.243794625912
PWY-5862	43.97316347600394	325.9564557104311	429.05528568784655	43.92632055619353	142.93161509278985	19.990667256799252	563.0110873002726	63.94365499802198	39.96849163749363	119.74495858829727	219.07289680317723	87.88288666709244	119.78981422495403	426.25364990834913	0.0	19.996072374156267	498.7555665917484	3.9996524935978406	11.991053087417896	4179.282072443388	31.611365807957895	1112.3973639859032	0.0	7.998763450409559	443.29744512017214	79.02655884478551	0.0	441.7738274407016	55.96553569589929	78.36197179988191
PWY-5863	62486.77145868249	6053.495415280343	13200.552817916881	21562.60654945371	16002.385440504604	36566.83559840134	46839.843487894985	61667.911873926656	40472.02865488454	48241.42193989304	38343.52567172913	54366.23790297236	58612.35980399189	90544.38577431513	30947.483867845658	83769.04999076229	36694.309421600694	40376.45514313144	13237.575626932845	31321.625776367473	2161.2788398223556	11037.764847031385	4699.252312481109	37716.09200758629	80933.04613023595	54226.236614272566	58297.0560688893	67701.63436065536	77832.0554306355	17950.038529778678
PWY-5896	65.93658585750532	480.7632555916489	635.9248883650321	65.84255667476012	213.97186538706302	29.97854254117773	842.1915348513047	95.88233093016451	59.93327996564562	179.42697488386594	328.04429439856085	131.7227501710827	179.59381255236082	637.8623496519348	0.0	29.991404429662918	745.3118022112905	5.999189418237164	17.982005379419792	5962.534416515877	47.10975059321019	1647.8604129339258	0.0	11.997235353874816	663.5840011527556	118.48100944897746	0.0	661.850929302884	83.92249487494539	117.39071749718032
PWY-5897	62125.82632651161	7450.286245398643	15518.809792154687	24672.622455942364	20127.9126431702	37906.912707768824	63318.6679738704	70113.30801107691	47982.33320367576	50899.65599490638	48611.797124665376	56445.43724497169	70892.62463097405	89858.71772007951	34573.07505719512	93980.09132857085	45078.74745246365	40526.881937308586	16055.649055700229	35892.73106648411	2301.1232883155917	17724.67998640722	6406.116660092483	45822.41519968356	91277.29918643407	63163.88528503242	60368.72060965675	92433.43865200467	82464.90660804346	21464.206521208656
PWY-5898	62125.82632651161	7450.286245398643	15518.809792154687	24672.622455942364	20127.9126431702	37906.912707768824	63318.6679738704	70113.30801107691	47982.33320367576	50899.65599490638	48611.797124665376	56445.43724497169	70892.62463097405	89858.71772007951	34573.07505719512	93980.09132857085	45078.74745246365	40526.881937308586	16055.649055700229	35892.73106648411	2301.1232883155917	17724.67998640722	6406.116660092483	45822.41519968356	91277.29918643407	63163.88528503242	60368.72060965675	92433.43865200467	82464.90660804346	21464.206521208656
PWY-5899	62125.82632651161	7450.286245398643	15518.809792154687	24672.622455942364	20127.9126431702	37906.912707768824	63318.6679738704	70113.30801107691	47982.33320367576	50899.65599490638	48611.797124665376	56445.43724497169	70892.62463097405	89858.71772007951	34573.07505719512	93980.09132857085	45078.74745246365	40526.881937308586	16055.649055700229	35892.73106648411	2301.1232883155917	17724.67998640722	6406.116660092483	45822.41519968356	91277.29918643407	63163.88528503242	60368.72060965675	92433.43865200467	82464.90660804346	21464.206521208656
PWY-5910	46158.20824725744	4287.781979416701	11905.29062093925	21024.218598382082	10156.174839419456	19614.955229774278	33948.976567246886	36859.30014168949	23867.609155314243	29264.791404456784	13029.884358702966	36083.345995049	32040.886916037223	38379.488932034576	20352.866227316605	53819.69525347421	64623.13175855191	22717.04373485164	6434.870849150225	13870.680089570295	992.3024568472204	15846.627364677064	4275.807391843001	51055.480637441855	45728.49979275755	21498.04720799908	17265.028120426818	34088.173742234714	41063.05068392037	10033.266531810781
PWY-5913	43559.00564197199	9877.14822002226	18877.56625756908	34055.91586704906	36387.63268307773	31205.124835383263	90287.4444444655	86053.86865545019	60654.06516892822	68626.91863031559	56278.91778051419	48128.776649401676	106317.67257376557	58871.70510347209	37132.390895411365	109166.13674353322	67738.08191736859	31806.101693123834	22528.095528078706	39091.24601592015	2143.7395454263187	45643.630375038	19371.687680032614	27326.36505278943	85320.16085855434	57879.42255006669	36546.28036125585	178781.17189813827	83559.52009586403	24582.39838793213
PWY-5918	72483.08395784763	8631.452444598051	18460.411244420276	32194.025998653742	32554.886196393625	43201.49901223421	80710.86689460553	89796.65377400271	60428.273976213226	61252.96540819946	58859.675660452514	62571.94991989351	100323.66064319332	112401.13827067753	40916.57389332269	109251.63847256752	72595.04664188201	44274.727040950514	20430.395173303237	41073.7039234851	2533.607794611242	41066.03090749774	11515.897748481108	40306.25245978359	103421.44556183975	76756.31404066077	68614.72111185768	156350.21474954148	99940.16621186738	29832.752529305606
PWY-5920	8919.035062772726	5564.924907928671	4255.464874001992	19622.722904849725	23847.328778515053	13675.612238513751	66740.09047339999	59928.35444470518	37789.30592064998	41335.845939699284	40023.05515585919	15058.10905196025	80721.51936650653	7777.30909906045	24139.446347811925	77522.14862232181	1218.2931809435197	13828.610561961897	16665.05383846251	23750.338311794832	1516.2409598997135	25790.707832079046	5586.012488238344	749.3167484891259	51964.26516232416	40422.190401116175	27157.188122546628	117139.4302663876	40007.703700863196	17946.165885400696
PWY-5941	1.9999472554326814	0.0	0.0	1.999927900786554	0.0	0.0	0.0	0.0	0.0	0.0	0.0	0.0	1.9999619288686326	0.0	1.9999217045902518	0.0	1.9999708955243503	5.999218620207813	0.0	0.0	0.0	0.0	0.0	11.997450209913055	0.0	0.0	0.0	7.999627035359702	5.9997177267575905	0.0
PWY-5971	34039.43881222247	16913.322757808164	27452.587916855977	56282.06831700232	58369.471891687914	51764.2668185693	160398.353495816	146628.96241152484	104187.42915767105	109251.97119535661	94706.2336968734	82514.16560899554	176863.3904696699	92677.4355082529	63307.35977987354	194798.7013666507	11790.270140560773	50637.93504964908	37388.24246119756	74176.39821470607	4045.63453592817	72166.29438930092	25696.863839510814	4670.605094248032	148485.610765118	97433.82893183781	74647.89853106625	258393.34957198688	134468.55226217964	41007.78417173001
PWY-5973	124955.69447044434	18989.90769130622	37958.32037203228	70371.12354660146	65168.62692265514	82922.48118222105	181513.46783066567	179944.8451979511	123449.67628891858	129372.23985512485	112949.35561123089	128371.41060853124	204190.24424577647	206925.64615827706	80370.22285542905	225761.74850913888	140108.18560446566	80471.10154421073	43051.792110637965	83421.54117849613	4683.668647287028	79648.49503194497	28503.37137779053	93922.19173938473	205457.51871228358	136130.78658224212	110094.52691520857	292957.1927460833	179094.63659590422	58227.815664645605
PWY-5989	22821.261242312703	15736.45665141719	22693.300778346875	48187.72840869245	58453.40514249083	40760.54059411456	158606.89072060003	131304.57902123142	97326.43991487374	97773.18689002718	94211.08966113986	65700.3969419419	172184.7648117349	68817.00842175414	52340.430235702064	175611.22121022016	7320.994878769889	38755.39579460539	36852.26454158166	72920.86977518458	3673.6679389498267	76168.31552475915	27139.607785253178	2845.259908281246	125878.87636791682	84782.33847352861	62639.29066522222	274108.7028484726	111376.60466361693	37451.91591934683
PWY-6071	0.0	0.0	0.0	0.0	0.0	0.0	0.0	3.3818843309116486	0.0	0.0	0.0	0.0	0.0	0.0	3.8476042952923213	0.0	0.0	1.2767417316975385	0.0	0.0	0.0	0.0	0.0	0.0	26.86774948760449	1.1271001781107814	0.0	0.6026023271390942	1.3504748114877834	11.371581743792268
PWY-6107	0.0	0.0	0.0	0.0	0.0	0.0	0.0	0.0	0.0	0.0	0.0	0.0	0.0	0.0	4.064516129032258	0.0	0.0	0.0	0.0	0.0	0.0	0.0	0.0	0.0	0.0	0.0	0.0	87.67428571428572	0.0	0.0
PWY-6121	114613.65719396528	15246.32034288412	34914.14327997018	60111.29957492671	52629.68718636857	72039.89990708524	145582.8011400615	147412.84442602895	102428.08865056623	115255.42711372279	93781.6730641984	117363.13191345564	161701.08786402544	192432.52841037384	67333.68399053863	189610.92954280294	153116.3231938864	67104.6175936797	33184.75270260367	71150.64632209911	3913.142711571107	69320.9770940471	24233.48207371492	87062.0026574109	176543.7835443342	110932.29806415383	93115.0982208342	242319.1445897708	155558.98410931407	48215.35281556774
PWY-6122	116228.05993655037	14996.95244758617	34315.262794734736	59901.98580257395	52519.81299455109	71854.48702395463	145880.25446338495	146481.87616527072	100994.17790301456	113777.09557510263	92387.31384334777	117612.49108886081	161731.52344621875	192041.53840481897	66934.99355558831	188352.83246174184	157183.74067371045	66542.2725630782	32750.415312306945	69899.11796298547	3863.6847123794546	69283.3239067541	23908.749832125985	89249.5787160516	176059.8055241041	110554.18336098822	93474.96492316423	240857.86358652805	152210.92993721607	47992.4289216609
PWY-6123	106139.28413443071	14544.67290712927	33352.22316193281	57361.684896576466	50219.179059350776	69888.25980011752	140792.94258546623	140762.99045567584	98683.60398172545	107967.40612826172	92167.55294689353	111266.65692763875	154723.11542340714	185454.09119746333	64001.748509365665	178397.15770376602	146363.20898677822	64762.576864270115	32214.255003567836	69389.81324448081	3717.7828483090175	66816.81616872776	23270.753415123265	79581.03368600567	171096.684419874	107818.53088130931	86904.75478409315	231353.3672936123	147364.16638563748	47749.400443335246
PWY-6125	110011.22795645917	15156.395939619017	31523.341744975598	58309.211817120944	53106.75045179963	68301.77695096108	140095.26905022256	143039.58504836884	96188.82209791959	108144.53616565613	86589.2261617697	103914.24314747624	166339.04595835562	171648.86359794094	66930.2231622576	188132.05518231366	130257.8867649986	68169.31630451739	33739.99797048258	65678.15683217811	3987.9966386279953	62899.49484844913	23449.68385248357	86343.45800921756	169626.0026000781	107124.66999701789	89742.87931936597	240308.1244908417	146017.60515298156	42852.4143880148
PWY-6126	121893.41105724029	16820.56882888744	38257.61263798209	66509.51155851841	58283.8962846116	79585.46820375609	160715.44697173877	163115.79603164	113529.92322062152	124473.01819747542	103783.54253357767	127175.58342097985	179515.3932162555	212170.1502547159	73327.22295159972	206777.67626383135	145841.53562334232	75226.22856708785	37169.19034948134	78944.13497624129	4326.072319112483	75445.22538093982	25486.891853981935	94248.73780523574	195472.4895623861	121887.46894232577	98942.78114451747	262235.6823508309	168386.65061382818	54835.10503441572
PWY-6141	0.0	0.0	0.0	1.1551109350237718	0.0	0.0	0.0	0.0	0.0	0.0	0.0	0.0	0.0	0.0	0.0	5.737060998151572	0.0	0.0	0.0	0.0	0.0	0.0	0.0	0.0	1.1643145161290323	0.0	0.0	0.0	0.0	0.0
PWY-6143	117.15087562090814	0.0	16.869007872257274	112.34721875485343	61.717445557849935	1010.7926545266788	760.8994253585844	423.72172909924245	673.1874874823155	135.2909662897476	380.26641108004947	1479.8206763274718	187.99284166177705	2877.5025040031023	2.8875424400834553	358.5065246502238	462.475136593473	3.2552001253448473	57.83483043140514	822.0432929897387	0.0	592.7567701094814	27.252778091382677	2.944608518962927	1280.4007761734542	2.991677603138561	364.60645223893584	181.00624155557722	820.3909735473119	854.904577248294
PWY-6147	103564.02672014106	14471.341649872833	31606.893921667463	54730.91058388506	49018.76506387577	68711.97656537287	128229.24412265325	133563.93919459163	94042.56143555041	98838.78740083112	91538.24996129928	103756.725328702	155141.59594186448	156646.85621834637	63179.828885384326	175192.55697553	133273.33064938508	67970.18629858867	32311.51129750188	67392.33448361834	3772.076272320253	59985.308173139114	22119.50763212818	70580.31449616665	172307.82787485077	107819.31844190782	87143.34180941121	226702.47383535083	146498.59147710103	45744.20180679449
PWY-6148	0.0	0.0	0.0	2.396620162953948	0.0	0.0	0.0	0.0	0.0	0.0	0.0	0.0	0.0	0.0	0.0	11.970802081223779	0.0	0.0	0.0	0.0	0.0	0.0	0.0	0.0	2.3992758326121555	0.0	0.0	0.0	0.0	0.0
PWY-6151	64382.08377639431	11587.783776329285	23765.474441094986	41807.74215924251	39655.86428948393	40595.88834383953	105593.89143136195	96500.18149880703	68472.35688521303	82975.69575117741	61951.849223946156	74450.09291979519	116508.85907616255	99917.05082054765	41585.167644938265	134094.60070431384	95029.06721731946	35147.01686134191	22727.39821865601	50132.53630987384	2587.661458551394	54026.35484411069	21241.953149901354	57970.88480897476	108111.26082845508	61031.29442580082	46527.60471834677	181079.58766044085	88369.98833883787	32036.016193381765
PWY-6163	109081.79249944173	14734.784991728997	33223.62730272237	56675.994707118785	49987.63099576975	70276.529842862	139128.21186068273	140777.0327327576	100032.6211432407	108235.36601339071	91130.87075535976	111361.06688634586	154594.67227294797	187710.2120551533	64285.32320877034	175716.38505193184	141577.52237794737	64417.21554346602	32587.675049090518	69226.31645715161	3825.589100349169	66110.4661239558	23078.94096117591	81201.83576902242	172716.30480873887	109007.04259166776	89594.2662181277	232792.2000383848	147358.65186836	47509.995062883994
PWY-6167	0.0	0.0	0.0	3.3331564955364206	0.0	0.0	0.0	0.0	0.0	0.0	0.0	0.0	0.0	0.0	0.0	16.66534290281958	0.0	0.0	0.0	0.0	0.0	0.0	0.0	0.0	3.529349531819789	0.0	0.0	0.0	0.0	0.0
PWY-6174	1.747498533873449	0.0	0.0	10.22738235678004	30.702673953900725	5.1236981728025786	1.748263809163385	5.125496156965543	0.0	51.015922021537776	0.0	3.4698606132213716	3.4687694785249943	29.705079309350836	0.0	52.77713239599291	51.843408056811654	0.0	0.0	0.0	0.0	28.863085263891094	1.399679765071589	0.0	20.95108343461847	0.0	3.2303523020044067	1.7436197661270778	8.692836341571223	0.0
PWY-6182	0.0	0.0	0.0	2.3332384677307876	0.0	0.0	0.0	0.0	0.0	7.903225806451613	0.45659233185581566	0.0	0.0	0.0	6.0410958904109595	0.0	0.0	1.198219033066549	0.0	0.0	0.0	0.0	0.0	0.0	13.223640865638426	0.0	0.0	98.83904652120394	1.0661833047023228	6.012314881751076
PWY-6185	0.0	0.0	0.0	2.33320052364961	0.0	0.0	0.0	0.0	0.0	3.7037037037037033	0.0	0.0	0.0	0.0	5.027932960893855	0.0	0.0	1.0623783160573859	0.0	0.0	0.0	0.0	0.0	0.0	13.973178894536312	0.0	0.0	83.79542868800641	1.6035371535243736	6.336794363698372
PWY-621	63306.22183825048	6680.938027623659	18948.196609361174	33320.668655272006	20183.867568671358	32586.93442731831	58690.45389427736	62785.14142968596	45039.70781403241	60791.475976144524	37597.41049514979	59752.9168387604	64040.2778946654	93066.21067109915	29123.588661469035	93933.83144946248	109023.73571677401	29020.42562945204	12007.88799648309	33321.43122408026	1736.8495451952879	32764.254592218607	9834.364597874082	59392.745777092496	70944.5415700743	38159.19381151317	32898.30247730635	89455.38579771876	62618.34790503999	21371.2207706477
PWY-6210	0.0	0.0	1.411764705882353	1.3043478260869565	0.0	0.0	0.0	0.0	0.0	0.9128630705394191	0.0	0.0	1.1428571428571428	0.0	2.4000000000000004	0.0	0.0	0.0	0.0	0.0	0.0	0.0	0.0	0.0	0.0	0.0	1.1428571428571428	3.954545454545454	0.0	0.0
PWY-6263	5245.823724875489	129.92158022807223	660.6676123729687	5889.9539947361445	2550.8099332797533	7233.077604688414	5692.800265051338	7509.892182216628	5374.611420593536	6309.911088108688	2261.843635028292	12436.31223586118	1425.528349448179	26411.376772774078	993.8044728044796	12323.369492980517	26169.90352920502	1212.6062268294613	956.8288034828932	5708.627817152391	122.45752785008982	4010.56421279164	843.9904055999069	1062.5594980114327	7903.151152875815	4936.170596329963	4476.070941912785	8191.05736761974	8850.018552946234	3958.0071533291216
PWY-6269	65162.89479600112	4623.568021048885	12944.882694335933	26653.917924722933	18398.750326356003	42285.76632896022	50062.36969381003	77285.02288900068	53395.24769349664	48920.7205637963	40716.72473086827	61468.40632064515	62825.80981063367	138399.91214693393	31688.791335761034	82669.24932718823	54563.80571158535	42131.6899056469	15098.5824774818	31489.22375691189	1936.6503551725345	22518.882324632465	3907.58716521343	33177.38927001821	93085.75328646036	67872.00913814994	62571.918314391216	78742.03338010445	100183.03268640007	30831.7786724144
PWY-6277	116228.05993655037	14996.95244758617	34315.262794734736	59901.98580257395	52519.81299455109	71854.48702395463	145880.25446338495	146481.87616527072	100994.17790301456	113777.09557510263	92387.31384334777	117612.49108886081	161731.52344621875	192041.53840481897	66934.99355558831	188352.83246174184	157183.74067371045	66542.2725630782	32750.415312306945	69899.11796298547	3863.6847123794546	69283.3239067541	23908.749832125985	89249.5787160516	176059.8055241041	110554.18336098822	93474.96492316423	240857.86358652805	152210.92993721607	47992.4289216609
PWY-6282	23103.41957669535	15990.918624646734	23098.07673093072	49936.58539217234	58622.87721456036	41746.02842937197	157249.97397196252	136386.90080217324	98688.52964824229	99576.03221439339	93516.62164927149	66931.98427706148	173770.26887340067	69907.96287400059	55482.28749021973	181756.1359991252	7330.109604713644	40509.2528746067	37175.69806022423	72731.55359129162	3745.565991413967	73745.56436915029	26302.265866305846	2859.345314608666	127214.718522504	86966.09271847736	64279.95603666833	266824.85397064325	118426.50300025826	37681.695417141855
PWY-6317	55271.487281080554	8152.406355876828	22259.809252461106	33335.8010441987	17462.85978685246	36297.75862396191	75759.13788931722	60984.28886843615	51773.0087724092	54805.01466450718	44942.38392955409	65917.09203786566	52295.80440024003	91907.38437124762	31460.811081527245	83590.92787230475	83992.16127623194	29114.290642947068	12715.336103202415	38919.404533702516	1754.0884469221403	33957.71464867935	8596.25143021567	52961.02166311854	83747.63749992233	39148.07329716154	30484.29383450572	89109.40970285951	65347.05017828168	21366.83438804996
PWY-6338	2.700416774794566	0.0	0.0	0.6647773931224834	0.0	0.0	0.0	0.0	0.0	0.0	1.20487887613612	0.0	0.0	0.0	0.0	0.0	0.0	0.48755356109665626	0.0	0.0	0.0	0.0	0.0	0.0	4.307605833142819	0.0	0.0	0.0	0.0	3.8360468479095537
PWY-6339	0.0	0.0	0.0	3.999898713253168	0.0	0.0	0.0	0.0	0.0	0.0	0.0	0.0	0.0	0.0	0.0	0.0	0.0	0.0	0.0	0.0	0.0	0.0	0.0	0.0	25.160768154636312	0.0	0.0	0.0	0.0	12.343152218732596
PWY-6349	0.0	0.0	0.0	1.3071792859945077	0.0	0.0	0.0	0.0	0.0	0.0	0.0	0.0	0.0	0.0	0.0	6.450188336147551	0.0	0.0	0.0	0.0	0.0	0.0	0.0	0.0	1.3279678068410463	0.0	0.0	0.0	0.0	0.0
PWY-6350	0.0	0.0	0.0	1.2315198107628622	0.0	0.0	0.0	0.0	0.0	0.0	0.0	0.0	0.0	0.0	0.0	6.096542918876449	0.0	0.0	0.0	0.0	0.0	0.0	0.0	0.0	1.246223564954683	0.0	0.0	0.0	0.0	0.0
PWY-6353	7079.496771732187	326.7776082273854	2453.1814373089314	4849.563425054042	4244.657528038286	3659.4243255843367	9500.54155329266	19668.599461220365	7779.85062189497	14322.088590227446	4942.336031798721	9312.001481207042	20041.301237685744	32695.635298097608	2420.4533237843807	16116.50861912559	12334.724994902856	1293.8091326402398	1517.9122535083714	5027.923400557127	42.36672748008182	5059.773578680044	1329.8453605853542	1462.4055704996695	11366.41009637259	4857.343615205619	5288.082745607373	17277.82913886378	12192.536007254894	6299.640694827548
PWY-6383	20221.861041553977	472.8945195788272	900.8831553426728	3473.731626564802	3475.794825593716	3624.742868531163	5986.29838719002	6343.98462140272	2128.892893864073	10004.681806725896	4132.669316410906	10882.591676509883	8787.007596510026	11973.372799981546	3284.4033332202685	15355.894352775644	32604.586100739507	991.3323908346401	404.63262777388934	2678.9436522729143	274.8152205503225	3779.590998259618	687.8394859813411	13307.561841425782	12248.572016560638	4443.257818560099	10093.95306451384	17051.781947404168	1308.6183718537243	1286.3769442878854
PWY-6385	109183.04907059377	15104.739108647216	34203.561317442975	58850.743442934734	51307.22646680332	70340.43253616466	141662.60973120254	143004.2929991065	100423.32755538562	111343.78449044487	92207.84837910028	112550.89764837877	157929.69250394515	187005.1017448441	65642.74852605852	183516.26168724193	145159.51783020518	66730.77932993762	32640.05487374419	69459.23608518887	3806.4956498767156	67088.76077930938	23508.73977114617	86848.36848304176	172761.50089452573	108368.44956268602	89063.74022384672	234846.551934225	149998.31163552217	47700.182427055035
PWY-6386	111513.55237499619	15400.278381633025	34902.53600013001	60043.60477290016	51973.0220550438	71712.39260903007	144122.23166817045	144760.94855599714	102130.09301977832	112936.87342424999	93646.12617027307	114816.46990235467	159721.57274904184	189502.7081537471	66867.42134712185	187477.7718347624	148724.83584290958	68150.33918454353	32977.27008783103	70478.57165299151	3863.94245941264	67998.92363894354	23654.867286055232	86349.51035724638	176115.08206112566	109755.77648735646	90344.36378321802	236953.02921119527	152011.19211624074	48463.17960842963
PWY-6387	110408.28149289792	15250.21803758955	34589.56661587229	59537.546782485864	51832.44959474087	71050.97808999493	142793.64893980345	144183.3483774489	101345.08587939048	112614.40428888108	93039.23825969458	113747.32780142846	159086.4336632921	189087.75712554133	66317.75227458194	185770.2569780937	147788.98808801273	67410.0955071	32882.05080656856	70120.67535519527	3845.447358934722	67560.67078458698	23643.825584800146	88568.2392358473	174363.0761696193	109133.23456160056	89944.82771201467	236323.67415035501	151813.2315133478	48050.9187991111
PWY-6396	18158.204227404705	821.6791350266113	1719.6333685784111	4336.625071025094	1265.7049480394428	4354.803735760788	5830.052311792187	9306.58962516388	4536.991718605469	11819.321261533778	2711.4171887082944	13269.284730595804	14220.27342488457	9754.515800283196	9566.131176780753	12343.736778734978	39891.758486529114	5061.677096670516	1641.3274945852288	3189.9688238403946	266.1893417969802	2998.5103851219296	1340.3800404590684	43987.937074089146	8404.163864718392	6159.781177471533	5922.028762461535	14241.381395642275	11500.990313662393	986.9444352678245
PWY-6397	718.5215919629719	22.6053196709681	4.677402886248779	10.84723408241937	12.284295249633853	41.16601605967757	154.2686278578048	40.078445710069886	149.06798895969246	24.572961579125568	698.0208169594139	91.74443838862416	24.56983195144558	39.16901523907221	3.511393524449257	289.22871524273654	218.23109992498698	2.5388419346334548	1.1700089021260676	28.032491303747282	0.5851136593230326	21.04933960117457	10.882235455887749	0.0	946.5301527964364	96.66963386079324	131.6187615295673	33.9377553998146	1.7551386361173797	1.7554882719820046
PWY-6467	55791.51	10870.999999999998	20493.65	34238.3	37274.95	45421.69999999999	103629.11000000002	102543.44	72047.5	65132.32	72385.82	58487.079999999994	122104.28	118723.92	42144.82	121009.02000000003	27943.590000000007	46450.77999999999	27232.97	50756.51	3363.3800000000006	46116.52	17764.6	34069.57000000001	118662.32999999999	90580.0	67285.06	183864.07	113636.68000000001	32401.850000000013
PWY-6470	11949.291452775475	53.16523037731036	1282.3244612872766	3076.9334617548334	4163.524543339663	5540.18641877747	5068.198110548822	10635.300072092487	3966.8648317033217	18476.110545705815	2944.589193927989	17031.796902130907	5164.151293699995	45286.567495707655	2763.429440699303	11964.15516633078	21294.321404873837	979.4364253563238	606.2055556690648	4215.653852031242	77.8293886281065	3320.388152071658	816.6477493823032	49928.97434304755	5706.287955050434	4444.865233518107	6731.506143458775	15974.035370977137	7325.974281429154	3529.4350378717827
PWY-6471	74781.89525699474	8549.500815120084	21031.093829410835	37318.59080928461	22240.589236332456	36392.927154880505	47894.82528406532	61327.05103845707	39199.20254317605	62392.247967029405	28465.089311569893	63711.10074495374	67147.76712673284	65611.08698672432	36695.99246907538	97404.01375170257	115451.502829313	36782.09573164068	12236.904392235589	27239.530048405402	1933.6183119514174	24670.292076235593	9960.497282988024	65390.756677711644	87788.4121341128	34403.88684076754	30808.229582856035	77834.3697202568	58811.673938974505	11727.200194065173
PWY-6478	1826.3180284829589	21.276713903157084	814.3728965252297	1202.2413560152222	797.6439088055095	1398.0599624738488	4238.538032477295	7041.117835211632	3626.283394803504	4634.972471549719	1424.1212945192997	4038.3112760331433	5305.898985647473	26196.622894922002	902.9560569650747	4821.428395763831	878.7899352023742	418.8295883004612	417.1622818533351	2347.8835511645257	9.284778302694336	3018.7337564496947	661.6453629360191	631.4215491193461	3221.0143847891463	1807.6149677090732	1640.9179469391274	4104.741665268642	2778.7972954240113	3337.3167945032337
PWY-6505	0.0	0.0	1.6265294701353372	2.322518547905258	0.0	0.0	0.0	0.0	0.0	1.5155422072272946	0.0	0.0	1.4093724575503936	0.0	4.121469177807359	0.0	0.0	0.0	0.0	0.0	0.0	0.0	0.0	0.0	0.0	0.0	1.7542939469477123	8.68777028133303	0.0	0.0
PWY-6507	9087.385548829623	707.5794877909274	1433.2154276645222	2170.9660369342414	1350.8247273112815	4567.353912133095	14967.650776313234	7847.0712574359995	5412.385254167265	6837.30154775765	3770.0653423954373	9349.749965228046	3938.457125446531	22133.810234260873	3896.646794441162	12868.199610714742	2516.90284307612	3113.6843974665544	918.1421073423013	2495.8928258255146	202.29255058958162	2854.5294487652377	549.3184241045177	1873.6499549319997	9174.546507581765	5038.446367651059	4497.264813117373	5863.405905090648	3095.95545346976	2093.9231952075434
PWY-6519	8797.40389839136	11482.961306816862	16088.66182990531	31081.69310006013	42278.61981847306	26088.116774374725	115717.10196288573	85165.54362226756	69501.32361018262	55576.35849095414	69664.94670182266	42403.01360383286	122674.70663578961	39228.036027058915	35378.66941952764	111238.67861356991	3741.5362241430807	20195.43522612477	26263.525357528968	46703.01116479611	2259.0583030979583	55625.73145949554	21320.79085593154	1316.5647292137496	86426.79167675854	57680.39668477353	33650.221391265426	205892.9293873443	60674.61081358254	28260.7173577689
PWY-6545	14419.275702868506	297.9482858959866	1375.2397483023537	10659.724606370864	7689.946903273218	13670.565262614597	12002.811212140497	13388.775752004416	10866.966748797404	18987.51835292675	7267.622382299859	26115.42452142934	6478.132636368798	45424.598028585904	1577.0865168348414	25399.622357237386	51216.17048438376	2985.6764721676896	2194.635263375017	9776.145259572957	195.69683388666505	9270.386771382053	1412.9923262966145	1863.1974747871077	25935.341485125206	9105.124926114508	9109.833437981279	14785.63720532488	18573.63660316124	6290.900782981188
PWY-6562	742.7773739280611	739.8896939761668	1233.0832341510516	329.52422665398296	27.953136865486794	2401.031311264841	1171.8269957134983	1509.1150992568073	4120.374784502898	157.99421529890458	725.216749228218	2841.2853121408293	3512.7465110583694	320.3793395691715	727.9208223370919	163.55048560934466	14.420553586399558	712.5792587366523	1065.0354887631597	254.20947317745913	71.95449223018923	4860.046111726451	104.13103789222659	386.7179431494338	7370.314232492925	381.6233490653541	154.4276883065765	4830.6961626233215	6636.466263526369	209.23500161174354
PWY-6572	7.9878419452887535	3.364485981308412	0.0	1.1425379428999156	3.424827084091737	117.23558161712681	208.97958039605902	66.08896158263101	30.96776151967178	32.16602647566457	133.40914166468357	92.88734839085271	18.21894291928457	220.96073020961992	1.1414971976629342	50.06350586862357	149.5753384848568	11.351105869274932	6.810748638378008	172.99250557018433	0.0	121.0391226148458	1.1419491693745083	40.857747834456205	436.679760585236	132.803218159897	23.904360878285935	0.0	18.200840121608763	32.89266963237534
PWY-6581	0.0	0.0	0.0	1.6363636363636362	0.0	0.0	0.0	0.0	0.0	0.6666666666666666	0.0	0.0	0.0	0.0	0.0	0.0	0.0	1.3333333333333333	0.0	0.0	0.0	0.0	0.0	3.428571428571429	0.0	0.0	0.0	1.3333333333333333	1.5	0.0
PWY-6588	12870.642484929633	1135.8159999398017	5613.7614327252295	10894.908370251107	7380.235124621537	22462.52722657391	23199.78022730093	19124.28266180082	22557.89573947038	21281.842191862754	15586.71363615169	37572.271917124745	9424.90079935306	63722.31183059316	6638.8754688184	21651.35084419674	40056.151013937386	6557.293606824501	2205.9374471988444	17166.943960209992	329.6714455495124	15517.861112552597	2187.612834382889	1634.3313906551132	44497.05802990008	5680.482120539618	8044.933779388167	21933.941335458552	16301.554531081685	17260.080328945172
PWY-6590	1556.6855091651128	779.3700325046275	2703.9124900474603	2660.7699444811838	1073.0519599947752	2406.1688170771745	3241.9570594168713	4454.597325273427	4329.597334204259	2753.812466130266	2756.7573270286034	3474.5665160860895	5513.597960766641	4458.046381729706	741.1408611992723	4456.250100199463	8488.598119799653	1741.0208970815731	1036.6832116956884	4406.928489270442	115.79193512872017	6338.799995442849	687.5521090958727	488.2334351653017	8259.15038890532	1887.5258276815753	1417.394893991751	9118.103913733477	2704.198475603897	606.1806775694632
PWY-6608	13913.464706356192	3434.3913049397497	5474.849947389279	11508.548930601753	8576.909344756354	13321.292173247874	14648.847569212052	42947.20279998886	21599.598768798216	13673.774054824311	21679.633234088305	10712.769136037528	32558.782327477955	24883.02470061126	24845.65457477956	37293.14127755766	14734.856488842803	16186.39688461906	3745.1292693899854	11783.03328115562	312.9296574667845	5186.460085970079	1277.7055247366036	27888.186096699526	23197.62914348357	33727.15353317001	8992.011275025883	14308.54346698612	53285.67160628508	11795.762237806284
PWY-6609	92218.25758711723	11157.208139844917	32082.747824147933	49646.614161517646	27668.229154313856	52875.13885357092	96049.4495098281	93010.67731080974	71061.45998849977	85588.44882557447	60673.496527240975	93266.29586425534	82684.65358986954	142436.56221546748	49695.338721041786	129146.42758449799	147856.32489904258	47655.55415885723	18032.81543715541	49520.86197344728	2429.3227978610475	47112.651079874144	13606.586422896848	72152.20930659948	126737.02089901453	62094.24768182101	42496.66248654677	121921.77514243693	100587.95477246384	30858.90172025139
PWY-6612	91554.63907191408	14459.083006967703	31697.120961565626	52383.35225371539	46854.02523615187	59088.54181271805	128349.25620431155	123495.48094156533	90198.25343446567	95383.52032496264	86161.63680783821	95270.6709903353	145302.19476884295	126924.03462555568	59323.802657940665	161188.99935031927	120849.33971490875	54621.88009454521	30072.521573757436	63212.073845461615	3378.3739281763574	62267.3720843174	22501.278794874725	64127.41890866994	155100.10624534113	93419.30220514916	68769.5152467405	220785.68967718506	126197.87347396206	41637.969074201756
PWY-6628	98830.61461177931	13440.02963761284	26051.436147522985	51837.8795167097	48818.107965221694	64593.76450096921	126238.76207961544	132975.5021766139	90438.21486861937	99067.70865032327	80125.44789257449	97642.76994588642	153453.88426869307	171950.62364294459	58992.89049497205	166692.02000656252	110221.83994072379	61967.79321647559	31278.61621543601	60895.21589741842	3632.3430110691174	58566.353018413916	22175.515475532477	67986.71019162377	156452.82286629837	101861.5668949314	87034.48724463822	221710.66740914132	135216.81949960455	42867.19950511443
PWY-6629	0.0	0.0	0.0	0.0	0.0	0.0	0.0	0.0	0.0	0.0	0.0	0.0	0.0	0.0	0.0	0.0	0.0	0.0	0.0	0.0	0.0	0.0	0.0	0.0	0.0	5.999687735655985	0.0	0.0	0.0	0.0
PWY-6630	98130.81127513947	13419.809970608234	25932.332335278526	51568.11506550977	48569.65246137965	64099.364693556716	125560.98781534561	132112.06362701565	89985.02167628045	98014.02551144101	79716.76314906255	96661.68083717537	152675.99039874977	168471.95830311533	58883.72762023177	166073.83269634205	109245.50100100228	61646.72839845233	31184.22834550522	60545.66182965079	3614.979820324283	57822.51474574349	22081.739051582408	68904.63289801091	155539.3298340558	101318.5835149205	86475.5519658983	220427.32604439036	134898.20859474054	42583.29684966249
PWY-6641	0.0	0.0	0.0	0.0	0.0	0.0	0.0	0.0	0.0	0.0	0.7081521084948491	0.0	0.0	0.0	0.0	23.764948455469135	0.0	0.7621204076727218	0.0	0.0	0.0	0.0	0.0	0.0	4.285663010383762	0.0	0.0	0.0	6.922936128107228	0.0
PWY-6654	0.0	0.0	0.0	1.9998743548130034	0.0	0.0	0.0	0.0	0.0	0.0	0.0	0.0	0.0	0.0	0.0	9.99903683761829	0.0	0.0	0.0	0.0	0.0	0.0	0.0	0.0	1.9999533380298062	0.0	0.0	0.0	0.0	0.0
PWY-6690	0.0	0.0	0.0	0.0	0.0	0.0	0.0	0.0	0.0	0.0	0.0	0.0	0.0	0.0	0.0	0.0	0.0	0.40407159448012026	0.0	0.0	0.0	0.0	0.0	0.0	12.25825551564905	0.5454545454545454	0.0	0.0	0.2980645161290323	5.863266633316659
PWY-6700	75217.41195374602	13725.295650438677	28981.042943202585	47876.462486307704	44121.19950714998	57652.00166069974	120562.76019749757	117932.13685225039	83202.44142005008	84822.868842256	83127.74875398494	82419.19645171061	136839.34039480533	134606.95444797294	53484.31164942364	147064.97125208777	79271.47676532574	56317.4725137134	29538.32898840244	57779.6053690564	3255.8792287086317	53025.291204554895	20284.644078151636	55311.69030725071	146739.29781143586	95741.21964509913	72597.24174979299	207314.50361350857	121203.2317956804	37921.14571127353
PWY-6703	72085.81107540018	13032.81735530912	26620.585664860424	45161.03018067417	42873.21409606137	54360.67583252373	108801.0015644923	112544.20654916516	78404.04403562848	79515.18963234087	73943.433382392	72683.96318954615	136570.36333687525	121674.90449935167	51350.03719640885	140372.5481937489	74670.91408893988	56205.51545214735	28923.378886837716	52010.10268348466	3184.773472825663	47513.80225110728	19420.439248386254	56614.2991298982	138966.4438086276	92550.912681851	71521.51042981396	199796.68323182236	116252.70211159765	33539.791771084674
PWY-6708	5082.582655488517	5666.49113695166	4884.620669045974	14280.56902253055	26311.9307287915	7988.443156069283	63889.55693612766	45125.484339703595	29015.682099847865	28616.96044125635	28974.9948914651	9066.388217951395	79022.15656051156	6415.464774642061	14614.494240195	57800.6085969099	1206.854945793462	7574.414051451499	14132.39977582851	16919.975102856817	1002.298556052118	31857.64594378633	15039.0043544505	858.0707513077061	32436.643578077805	29541.302224847357	15329.875527579616	128672.28151484574	24384.825618514074	12680.255116106922
PWY-6728	7.433797432941642	0.0	7.4106989211427505	85.19274967607824	18.599267883790883	3.7399446541930463	0.0	3.747821384372019	0.0	234.2163793678081	14.95957844360561	65.93363947654827	32.5159367136568	18.607661480570815	28.788212353527587	0.0	0.0	28.464659763993417	0.0	29.782158642981443	0.0	3.7483152958002726	0.0	35.63148239287917	37.34859407667063	0.0	21.852752908645584	396.6269895932415	333.55492723524543	0.0
PWY-6737	58673.86169399806	9500.012238166348	25739.560114974993	39265.75926173498	24835.903323795093	41526.016721176755	85389.04575848862	82585.7697479018	66971.9895520527	65797.3213883275	62518.1091244159	71618.69200165746	75861.18639607448	110978.53450922963	38634.62490901645	105126.09054990647	92490.79253268047	34518.30134827734	18033.927234204857	47335.18679400372	2179.294484030847	45464.75869920445	12523.592207206064	44281.46645617728	101854.98835162839	61774.42987351057	37218.26562734119	123598.4772971763	85960.13117651964	31972.039270360492
PWY-6749	25234.714634154738	394.30311914681585	1504.8372285667153	6239.689268225509	2961.515442070275	11969.918406097328	6184.011853898689	8619.563896514906	7693.338465989608	7397.642302274322	5404.030942013995	10586.172466384838	20926.340597469236	43731.213222200866	2825.56644041003	13879.366121228906	10140.192801281695	13497.749131775034	5432.837085166839	5720.379257626683	1338.399982345442	5799.304797706228	884.1258072562133	24184.552854771748	37133.04986943547	23460.21384419244	17781.528237340954	14121.334629735507	10131.083255852023	7494.704568633288
PWY-6876	8.579401468160038	1.1398493984670959	0.0	0.0	0.0	4.279797549452292	4.859758285226817	0.3999988058372317	0.0	0.0	0.0	48.840979609770486	0.0	1.4199923984399945	19.99397587714567	0.0	2.5799586141552275	0.0	2.279812068671817	0.5799947962570099	0.0	0.0	1.2798527531899533	462.1147684769075	6.999746075843122	1.99996536728221	0.0	331.26327738292645	0.0	0.0
PWY-6891	11887.992897466398	1435.3334828279073	2983.161605840318	7277.142874741214	8642.443223521814	16566.696972534537	18735.847172801983	15583.80654334677	17624.34818050366	17183.676198193898	12313.069186604464	29158.321864180776	13207.555385168187	53499.29494174448	4098.181086374147	12583.340858644038	15577.277848742178	13118.716504262735	1930.8171262255948	15735.298505499995	360.8525218622199	12080.33919740347	950.7028495890913	11902.49807020674	36292.98792732616	10053.474932956035	12626.621867202071	20668.326294281163	14953.793344568097	12568.14629250465
PWY-6892	31921.317080655816	6827.6216806347065	10046.646820458636	25881.8316226309	27803.458967069982	30831.39773204582	71963.81551078189	61706.19582113705	49128.711095098166	50988.65252781376	47471.56473728345	50259.89939337754	80033.50172412029	89915.23877549414	25293.288328299826	77529.10047579325	49274.59515040471	23240.90524295732	16837.289251020033	33434.81921381506	1609.6080906415011	33938.424284265224	5881.50810845211	23255.323937351965	82925.28007540315	46166.68213648028	35281.51640291629	124592.40565605291	41530.191950338936	24809.686232551456
PWY-6895	30922.6634338378	4752.127999359232	9658.402222019447	20474.039618675684	23016.569202951465	34941.17466048902	56616.132813383556	47417.494727876954	45091.52502275499	42916.825222364	37536.252994557864	55680.71234770195	44808.74706180442	95080.9235008769	15051.831559526137	44186.4396201267	40072.612985095846	29024.592010029108	7312.6398184229665	36503.91117001882	1145.3281075316866	31421.343708171913	3972.5988050132387	25675.899062219694	86567.11078914405	32813.417429054294	31269.730307949452	71461.52640902977	45491.92413813656	26352.177920305076
PWY-6897	55953.06900497664	11826.3444935084	23562.199371629515	39322.255748091404	40828.93093592729	51417.777751657566	118685.772508278	100877.15042751489	76770.76411757494	74597.82124449077	79482.61773431755	79281.94664248457	113734.7959558377	125227.71191732629	46960.20825485937	127497.10476973905	68643.04246501044	44888.32538930277	24825.731123127276	57952.90907399432	2645.8310778890645	52726.422040398225	19697.07930504891	40924.15094886414	138990.5503570711	76502.20069140603	53311.63262244705	189196.40420068195	95571.50735953407	37093.30283656331
PWY-6901	11844.98819372814	2575.2063555462837	4954.373882687936	4219.658395176661	2513.1599078784716	9207.290457777783	21458.584395636357	15112.90236309051	17291.259927711868	9838.788493295522	6991.951356058879	17756.25739256135	16043.230782989598	48801.82936467805	2288.0545148898095	15865.872202360513	25589.991111107534	3752.7345358895254	3227.277281607206	8768.562569763146	325.0250920424666	7102.92550295496	1744.5209644273789	18683.99964627097	31441.20565527367	5288.700864218225	4527.992431413315	22443.212021633346	9468.490364220328	5041.053450889501
PWY-6906	0.0	0.0	0.0	0.0	0.0	0.0	0.0	0.0	0.0	0.0	0.0	0.0	2.4997760924220156	0.0	0.0	0.0	0.0	0.0	0.0	0.0	0.0	0.0	0.0	0.0	0.0	0.0	0.0	0.0	0.0	0.0
PWY-6944	0.0	0.0	0.0	0.0	0.0	0.0	0.0	0.0	0.0	0.0	0.0	0.0	0.0	0.0	0.0	0.0	0.0	0.0	0.0	0.0	0.0	0.0	0.0	0.0	0.0	0.0	0.0	0.0	0.2322580222078447	0.0
PWY-6969	36619.21757567943	8918.944775715789	13893.486294435324	30480.782462781208	38677.701919365114	25335.627153191883	101717.86890103182	83111.20454501134	58600.766809279834	56281.161314939	53624.240800139465	38966.44906574824	117056.82385029602	63735.23859743652	29085.294100010065	103527.86286942595	72474.99076560319	19028.17430970365	22870.184322551453	38149.81772716844	1802.3852351379248	54047.988050746055	17300.86048288418	29606.21971647268	77954.17870125441	56434.369197568354	33794.312738477565	191952.4292478835	67283.10291016132	25721.622684358976
PWY-6992	0.0	0.0	0.0	0.0	0.0	0.0	0.0	0.0	0.0	0.0	0.0	0.0	0.0	0.0	4.565029880037166	0.0	0.0	0.6202969319720476	0.0	0.0	0.0	0.0	0.0	0.0	0.0	0.0	0.0	0.0	0.0	0.0
PWY-7003	21168.401822359097	2295.6427369411335	8680.294065677428	16588.822531758145	9581.126468919096	16959.44160511857	13655.437139765294	22867.186738565135	13641.359920444618	21218.896257484525	8375.586121222244	24109.8526517137	14710.671720676719	30093.8640441478	10661.853513676435	30705.517092517333	45914.64032041554	12519.698665930777	3429.921984370147	8577.919938930541	434.4378846800577	8177.579283139971	2258.9531431642536	3968.037391023133	42343.47957591712	9073.567434443277	6136.03634572991	22941.266591656648	17017.057415176016	6009.218001594794
PWY-7007	0.0	0.0	0.0	1.9987544635568095	0.0	0.4998931172922693	1.998673531240111	1.9991598315822614	0.0	1.9984980252817108	0.0	0.0	1.999317436030076	0.0	0.0	0.0	1.9996229186994299	0.0	0.0	0.0	0.0	0.0	17.685725869671245	0.0	3.9981170307526726	0.0	3.988388166436937	2.9991454262046613	0.0	0.0
PWY-7013	90385.531872445	8134.856695969451	17714.135224104975	33073.62427991219	28148.227884608987	51986.69451718615	83813.39864799974	116975.85580599285	75438.0385876414	80176.79689938229	62831.99954417289	87437.68733944981	109463.48760630857	112456.55768707959	52947.432331541575	149119.23947901803	37867.82310452859	50869.84718684065	22456.342501786665	49457.77443995976	2347.075160001202	26542.147355685844	3787.199216620892	44354.25644901305	99968.0238111336	71422.40044441096	79368.58533415585	137985.0821372118	121852.04184547147	42508.287290082655
PWY-7031	428.11367587804426	0.0	184.2859316527289	357.55083129836623	352.44481958220376	1510.2128695380811	992.5176512311214	1785.5566824859657	1361.5574970832267	260.54167239479705	457.6592957654819	3031.6943664184846	329.58481818608635	6757.283079214815	347.90033768337344	408.91400012066504	526.1419295022124	13.179866244280182	187.65666583531086	1524.728603764514	0.0	652.4816818075562	159.20755755076348	92.31737208323335	2086.8294975994645	999.8331570458262	787.0840903573841	2605.190354405785	2090.785512864747	787.1736796663308
PWY-7090	641.5584397744702	22.38079596660806	35.7974384438373	93.26323299007424	153.52973992382394	629.8109254999358	775.6215418620267	361.2652353808895	595.134261209807	587.4223361969547	477.3405217395075	1726.427780302768	316.30474405975616	1482.6438892448184	38.802525344060975	703.7278129679155	403.21863064529305	5.73937720259902	79.49387299983806	826.7183819463853	7.322608338621179	1318.9683350174569	38.34020959231434	2.2394149112998276	1489.629690100519	216.06354533302098	127.38016691765381	217.90621076265163	578.0477001405422	266.36554494203966
PWY-7094	773.0156540334568	579.033425406144	802.6526427311866	1594.8196784519396	485.91007823093173	497.3470095608383	1549.1030102396337	1868.5951676765906	2326.7187861740354	1161.7389634875317	1173.2242447732106	1550.203578241658	2584.9090830997316	1748.2727029860205	215.20243695357294	2554.1157740417057	608.4211384991473	404.98261213615524	504.1199545993739	1794.6167450424145	71.8219610332011	3850.332381623722	548.9770961761345	156.70189232663316	4216.367960215927	877.3160312774694	723.5176859872724	5001.68174243046	1221.8147780408513	129.16834061691608
PWY-7097	2.700416774794567	0.0	0.0	0.6647773931224835	0.0	0.0	0.0	0.0	0.0	0.0	1.20487887613612	0.0	0.0	0.0	0.0	0.0	0.0	0.4875535610966564	0.0	0.0	0.0	0.0	0.0	0.0	4.307605833142819	0.0	0.0	0.0	0.0	3.8360468479095537
PWY-7098	2.9149744062571137	0.0	0.0	0.7397858679085652	0.0	0.0	0.0	0.0	0.0	0.0	1.3420051329483673	0.0	0.0	0.0	0.0	0.0	0.0	0.5301403818685981	0.0	0.0	0.0	0.0	0.0	0.0	4.78165719255475	0.0	0.0	0.0	0.0	4.214459262370854
PWY-7111	127137.57486818693	16008.751443445597	32474.805186079302	65665.06104614543	63404.49461011903	69270.03670933256	138789.02645057003	165845.396551741	106439.34957014106	127567.59220834088	89544.26616537457	107134.18320217278	210829.89436976067	174890.77704943978	73503.33611764431	210539.59565046	176968.89282362143	72319.81578167659	39646.98048461221	67959.10101523691	4286.272175085261	70597.67146510187	28763.25769376321	107889.55226129277	175350.92569509931	113813.43566481516	96715.32318360195	287117.2373741206	160135.62060689557	47545.91567373104
PWY-7159	0.0	0.0	0.0	21.373961385738447	0.0	4.665739390832251	0.0	0.0	0.0	2.9998575542317325	2.9998486596333422	0.0	8.646457195315339	0.0	0.0	0.0	47.89617496662653	5.998517322944441	0.0	5.998995017511088	0.0	0.0	0.0	14.515185962701011	2.333269897070799	0.0	0.0	2.9999430646441643	14.256233963371667	0.0
PWY-7184	103357.5230002514	14546.708370704402	29322.79058513083	54273.13854940706	50351.223450414785	64090.68532871182	127788.81663850995	134739.22852479492	89561.63498179724	101155.4136083533	79250.50525267873	95593.36018715121	158445.05121438124	153678.73903952236	65270.50442531158	180233.6486727678	124030.98583552951	66392.22401034746	32032.25795256749	60303.638366127765	3779.025406406377	56898.67749243264	23599.010536662467	78766.63565472346	158131.27033172213	100109.28445708526	86750.55867986775	226388.00588566184	142322.08058197907	38703.37395570154
PWY-7187	98531.8645731965	13408.954443689046	28620.378309484786	52393.38159472876	47353.18376186178	61977.154168454355	121725.68413371555	128392.68605877577	86572.10756298529	98426.44206987592	77207.77118630936	95275.08798328643	146790.10053820218	155057.50475352636	60384.0316524425	169036.24024260926	119800.58548146993	62294.36516065492	29931.287355391163	58514.45146613151	3509.3319246441465	55443.68836152365	20170.61147146649	75652.14262682342	152547.12633885574	94845.20968266492	81640.59118254292	210317.20207482364	134973.797554689	39462.0786598649
PWY-7196	83603.6902858156	12053.684079387895	27957.259736164684	47057.45808259518	34561.01994220904	54393.70955706247	108485.09595375038	103049.32435677337	75027.74798623395	85815.62646611061	70660.58101553253	86397.41550550099	96422.85506931371	138641.13878853995	49608.6716734959	138128.27265220223	116754.64430537181	48533.84565422288	22664.010386695736	54765.308574409006	2794.0209695513245	48860.58591041164	15516.382331124621	66964.77300190312	133793.4233310311	78247.87582726406	53950.518021346754	151511.9807537711	112361.42730694916	32745.861674525557
PWY-7197	92202.74873983009	12683.836559569969	25475.859093465348	48441.11960620658	44798.666666924706	56610.50550721596	110539.18029578042	119588.16640381124	78522.28691515853	90372.10306054645	68071.23912114039	84299.07774000536	140927.03773840176	139523.63590872093	57400.73822662218	159979.93485429004	112121.64326270389	58971.16139494446	28320.819848027153	52575.761786084724	3362.9168172301975	49692.25382847043	20998.621382853635	69374.38831858648	138556.70082391403	87951.80902225182	76623.9204035931	199017.69255040537	125600.87523372042	33815.92237057142
PWY-7198	1.7499789063782916	0.0	0.0	6.999355862243469	36.73073117934548	45.47689500479227	31.494364338076693	5.249853704926699	17.497552125782494	75.20996109573781	5.2497481127480965	61.22206145641743	3.499944582574711	54.23639165951751	0.0	45.49170379749954	68.2236172414143	0.0	0.0	8.749085233925602	0.0	62.95004414127437	1.7499074787059945	0.0	194.0787715651897	0.0	3.499898241802411	1.7499902938964718	10.499447578793792	3.4997743214961274
PWY-7199	63541.74368417807	9142.13135553945	24846.825599547097	35548.9962739	20729.23402946829	40136.92288620562	74754.57087871114	74868.00958948328	56334.275045763425	62954.19701413211	52670.40178020145	67860.47127941706	61944.36278181201	95524.2207157986	38137.17489512893	96187.0364018662	82723.26083328715	38638.32656296369	15692.769094384132	40450.0171042004	2061.0299674246053	31907.38964533635	8524.950412090428	54971.05015901882	100522.98163240134	56770.86661173377	38050.143101864836	95067.85338985772	89030.03161336816	23339.379096829998
PWY-7200	71857.67555212209	10523.409725302012	24682.569233103488	40124.20093951071	27842.503018079344	44912.56104365363	88628.50690826129	88773.03350224285	64061.19382373717	72198.06522096827	58269.60038933059	72509.73759342686	83078.88918006928	105871.70607709241	44689.400188809326	117615.63641120117	93019.3335205913	44465.07786855448	19687.8524734734	44541.3992803253	2464.4024833076587	39270.29605807771	12557.69051975105	61067.25826991956	112647.53547761096	65753.73807166737	47042.34847253702	128081.36432624802	100273.9185097776	26565.422051559235
PWY-7208	133997.56713442094	18543.181110006855	40985.02311346766	71221.79992231305	61528.969170485376	83350.41307308694	167100.31192668268	172047.00267266805	117535.79937580897	130940.03608109306	107924.42168536471	129398.88627054784	191850.8650548678	203995.08362387065	80474.40090257632	223776.77264308374	173267.61208955504	83268.66304444504	39940.76246772489	80825.23029831145	4733.176655784214	76329.88177778549	27841.811512906086	106729.35220298491	207762.74758370625	132727.80906496584	110146.99722813723	279271.4063171237	183255.57243260313	52606.91633871468
PWY-7210	2.499951491719362	0.0	0.0	9.998519247367136	52.45625690585893	64.9466531792846	44.98686153427018	7.499662592406753	24.99428570041068	107.40803847232917	7.499405808530549	87.43477779140109	4.999873903804155	77.46846343664666	0.0	64.98116782795087	97.43785258477874	0.0	0.0	12.497866742808592	0.0	89.8821785073	2.499788064866876	0.0	277.1021908993719	0.0	4.999767862613635	2.4999776517433254	14.998719776244299	4.999464530595224
PWY-7211	69248.27538570113	13292.732257353344	24270.699069323786	44776.03178222188	47454.96129077002	46858.399081894546	121937.6529963282	117371.46264812323	80129.33340108673	90515.60787384692	74270.69340545502	76004.13887280061	145403.44083305603	108447.14108879279	52266.671522303695	157369.325472512	86027.51847739561	42534.855671971854	29145.06485283208	56054.128999120396	3215.727873414807	57747.91100207315	23000.82188513025	41279.60783414672	128620.74579389142	83360.62055160705	67580.43013374708	218986.93143409255	111298.99472746791	33585.81358345716
PWY-7219	122492.56303729194	16542.756410515354	37493.725762812355	65305.91273120381	57413.02625577594	78749.90398150757	157967.72030985402	161043.35069813958	112078.5653310777	123839.39908817719	102113.14856308862	126600.58618719687	178020.39941325068	211668.57662014192	72912.18727572783	204418.96930923592	162876.80797839412	74039.43526634848	36596.633878715395	77725.91206413393	4259.6305092150815	75537.40784019721	26537.604954443457	93226.97175442139	192824.78310741545	121486.92502960101	99851.30688818671	263274.57105755835	168494.7738938005	53956.82411351312
PWY-722	0.0	0.0	0.0	0.2907014681892333	0.0	0.0	0.0	0.0	0.0	0.0	0.4243618739903069	0.0	0.0	0.0	0.0	0.0	0.0	0.45948597584638184	0.0	0.0	0.0	0.0	0.0	0.0	0.0	0.0	0.0	22.764660245911276	0.0	0.0
PWY-7220	121111.35599117426	17205.832635058006	39345.96928324991	69691.33091100636	59887.66030714134	81003.59396683173	164618.81068359502	166528.84125533875	115653.51670620132	125428.97298611233	106144.49842352599	128808.02179254021	181557.47544639432	215313.7998446427	73890.04905573542	210160.33733261673	128041.20034486846	77602.78258942727	37979.43728705316	80916.31898863376	4418.954988611778	75391.54515619161	24211.468994288352	95650.05897378315	200550.0313287404	122426.10316385928	97771.39888700112	260900.78150137732	168261.75727810402	56460.86667056243
PWY-7221	119269.91660178159	15394.240308853668	33896.92510160735	61224.94064248814	54790.09754729987	72563.71202482843	150931.35060096212	149700.10951037612	102727.7342273118	117082.84251155035	95177.92807485751	116127.94054501093	171070.11192376327	194213.4821611188	67990.31481013594	194460.87740580284	154663.80883001623	68270.70048305811	34551.68173875188	70827.2054279638	4112.566761618625	70486.82669090394	23972.081989944345	97768.26126450018	180265.4770737903	114185.25260916734	94765.98063480071	254179.94802473957	150233.64465806657	48492.638750539336
PWY-7222	121111.35599117426	17205.832635058006	39345.96928324991	69691.33091100636	59887.66030714134	81003.59396683173	164618.81068359502	166528.84125533875	115653.51670620132	125428.97298611233	106144.49842352599	128808.02179254021	181557.47544639432	215313.7998446427	73890.04905573542	210160.33733261673	128041.20034486846	77602.78258942727	37979.43728705316	80916.31898863376	4418.954988611778	75391.54515619161	24211.468994288352	95650.05897378315	200550.0313287404	122426.10316385928	97771.39888700112	260900.78150137732	168261.75727810402	56460.86667056243
PWY-7228	111607.62207155758	15324.799741191418	31349.14629432832	58137.45646501193	53614.461049128535	68350.47494833333	140738.02777762272	143580.90939490302	96170.72797151898	108592.3820659381	86444.55259337623	103352.87479841638	169105.09107916083	169684.00957828702	67922.63878996298	190214.280626173	135570.19414823406	68637.47598706519	34082.10118496036	65406.89244379333	4041.2500290553717	63019.295203772526	24209.549591737083	87824.16822061864	169805.05129363554	108096.5241368018	91434.56529910458	245184.2898263428	147077.14777835188	42223.18637640954
PWY-7229	126164.06704006692	17349.65647133518	39401.35802376351	68589.16157068932	60050.4868143388	82024.76424125717	165646.820106601	168007.94405947684	117020.0357049159	128310.97730488455	107113.66718156166	131334.39582910074	185230.67755883533	218753.9970177684	75746.33119789266	212881.76088360167	155782.3776701021	77502.96015353415	38247.547460911584	81394.07229486761	4452.921820595099	78223.97375374635	26788.6341131802	97531.95005088604	201418.93111082798	126072.81653435183	102795.97979452604	272285.8662696883	174284.4292577465	56582.53780886598
PWY-7234	81334.98462680381	12697.052445113677	26701.09442237583	46427.0370063331	43139.419989587586	45892.04284239962	113703.00896118965	104865.75811704902	73180.28924019409	87004.88876573963	67014.93594807699	76330.18166099855	131056.58281259189	90337.14431446981	51418.22179759272	147229.21040052036	125653.81131887177	47457.25108695603	26002.624793603827	50588.87500936096	2914.353239559631	55473.01413468988	22018.26023201719	74499.07328106795	123371.26154993194	69832.30746854446	55242.86739611029	198425.2046241922	99760.96857126438	27449.22338201879
PWY-7237	1883.17	115.5	210.99999999999997	250.17	252.5	463.66999999999996	2269.67	1624.0	1110.33	1077.17	240.5	1004.3300000000002	1882.3300000000002	4156.34	227.66000000000003	2386.16	3206.3300000000004	1039.0	33.0	625.5	15.0	370.67	236.5	2160.67	961.98	586.8100000000002	1067.5	1903.66	692.3299999999998	541.49
PWY-7242	9834.811064089703	1061.7160968188641	1962.137442435705	2491.264017080897	1503.624683532959	5190.616921289771	17147.9793751403	8672.080163393162	7870.269323579782	6953.413189846398	4123.978643101103	10740.86224199391	6561.34038158831	23926.702119207075	4000.2338469167257	13259.696240504856	2937.1945066196677	3121.3804327035173	1184.1687816645112	3719.757036900796	220.89333258396135	4981.048770662098	646.8166487904043	2019.8026247948292	12491.65222717497	6404.433117407596	4438.6580243371645	7844.701898105922	4273.515904866959	2657.2198311371617
PWY-7254	32316.85767977035	6604.38099290799	8379.239728802348	21453.376968847977	30958.47445164794	19569.300444889588	71833.10143081643	61538.55170014642	37476.58400011273	38821.977259474916	34116.3924344578	28606.951400667116	95033.35928758084	50032.608480501454	21120.970488987256	74872.78386661403	47583.87271059343	15301.060938850338	16559.83633101955	23706.12396034465	1383.2686836645648	38246.93573555002	17666.963100767778	31959.622839148156	57232.51274694749	43216.07109572599	28450.54635850203	150630.92283740823	50697.87347043495	18375.781462104
PWY-7255	0.0	0.0	0.0	0.0	0.0	0.0	0.0	0.0	0.0	0.0	0.0	0.0	0.0	0.0	0.0	0.0	0.0	0.0	0.0	0.0	0.0	0.0	0.0	0.0	0.0	0.0	1.9998798143976604	0.0	0.0	0.0
PWY-7286	0.0	0.0	0.0	1.333325450851831	0.0	0.0	0.0	0.0	0.0	0.0	0.0	0.0	0.0	0.0	0.0	6.66660392046075	0.0	0.0	0.0	0.0	0.0	0.0	0.0	0.0	1.3333306676668781	0.0	0.0	0.0	0.0	0.0
PWY-7315	0.9999912805722727	0.0	0.0	9.998617506313309	20.993624591671328	7.3991558744837045	8.5996402835927	6.999704294339475	6.399665583496895	39.38753441734838	0.39999865193317663	9.999089188586444	3.999922371528743	50.98230271314434	0.0	36.993413324581915	78.17242316685129	0.0	0.0	0.0	0.0	21.995585585901726	0.9999741173567491	1.9999533300872328	64.2982696209259	1.7799727359489455	3.999764396090604	0.999997124260268	9.399403580453804	10.658055938148925
PWY-7323	8944.690545053365	3289.0214233023194	11876.026327841575	14427.802590522722	7313.065545248639	15112.85184647786	50931.73908849163	33042.7672618038	31299.970550840426	15847.303461943457	34220.996055880445	26873.317707789753	17929.303021821226	35115.58099429546	11169.60388799358	31834.110958502573	41121.03105510621	6369.618173547408	6849.881889155357	21383.630010482626	439.5361996676111	27092.63814041569	2972.767708507971	1384.84270231031	42716.242209061595	31209.311849925416	11216.065178108749	52891.11719629455	41917.11440915986	17202.11037603552
PWY-7328	11601.252657188166	3790.0806179972765	8772.682914541936	9888.394184511291	6845.415461382046	11335.410142170207	14753.173307569887	23451.97431526144	21304.334067449254	29162.205543143402	20489.607022883127	18804.627919118913	18984.16441917762	33521.46455982441	13028.203376829473	38637.206196913095	10474.045277813491	11528.01700755825	6094.015886245035	18317.71525767126	886.5006025186614	6899.86089666285	5047.129466757093	3538.3191261269853	27660.166916025108	14222.807567237847	12352.687283870533	36548.56089043252	37016.66861149785	2936.7212354440903
PWY-7332	3391.873549802936	79.99866805634203	463.09123091266514	372.0053372956315	337.1281762886812	1724.3349551375359	2644.683468735972	2407.4246035397655	2184.245751422582	2273.8850473376406	693.61870914867	3585.102277856204	665.5481098248922	8203.658078067274	115.28822646007463	3209.7487441603057	1811.590918145657	80.40726649525645	218.87584450403526	2497.542652324415	27.797485811793635	2839.2276774003635	146.0865690798471	591.1351327609992	2973.1942988272394	2564.4419263970785	1099.9601439687517	1280.3915138083446	893.8108398545332	1107.6085981042345
PWY-7347	0.0	0.0	0.0	7.498721732710211	0.0	0.0	0.0	0.0	0.0	1.499981876667921	1.499974982370813	0.0	2.9998976840497127	0.0	1.4999601007395083	0.0	0.0	2.999824262646251	0.0	2.9998857351206283	0.0	0.0	0.0	8.99511135047873	1.4999819119272897	0.0	0.0	4.4998821390474575	5.999771545554051	0.0
PWY-7371	2174.072507286055	52.49999999999999	243.0644402634054	2665.383661905324	1029.4347597794697	3054.5481060537963	2207.5436303566225	2908.317270095973	2074.7557150068506	2690.6935364299775	844.4503039915412	5281.841661395741	519.2613801101769	11985.744183292338	347.514650439434	5257.780949188844	15714.379324474967	493.6042927265516	366.3570869224746	2267.030825706527	50.7	1599.2759025270757	333.25520504731855	420.1345622119816	2947.0475012500324	1925.9044318265614	1752.1609139523578	2959.9260212286904	3407.1394986419696	1563.6332840388482
PWY-7373	1013.3527272686916	0.0	217.78779221620016	994.0129968943356	681.1060585912944	2421.0748439703234	1756.5044144523586	2473.447755899209	1806.9233062153235	786.904624984641	728.5189684110168	4535.122993354041	456.9534095190255	9856.333125089193	337.0130800733011	1474.9749072735597	2448.1161612469555	42.99491175917834	292.32847873107426	2025.5394108199423	0.0	1298.419603604806	251.59350390023036	211.5811560351171	2691.747991694373	1506.361817948802	1367.8521196006564	2785.487092327386	3009.246639095865	1392.3664676504486
PWY-7374	0.0	0.0	2.4846666179434704	18.671192988415964	6.22731528675955	31.87417861947694	0.0	13.711105817389132	4.9927806720050585	81.009685558444	2.4955671154885746	27.41435999620295	1.24819715483957	284.63568456026235	11.035647538060019	234.38363922867086	134.30770893339317	1.2481035868125483	2.4898058236926386	4.9933921602164455	0.0	6.235379213172381	0.0	0.0	114.75480709199495	0.0	4.9914537750466295	138.49932820069478	147.32593736013413	9.961774510893644
PWY-7376	48.13140226203832	0.0	20.48732811387902	73.63869390320968	0.0	0.0	0.0	0.0	46.04785104033807	140.96918378203034	63.696361713318936	0.0	74.60733573046461	154.68736170015308	67.42891923789924	0.0	0.0	26.518156482687676	0.0	62.125127307603854	0.0	34.61699238583435	0.0	25.143090001015153	48.2814105985548	0.0	86.0015163219025	427.1595682382188	28.01092604752666	0.0
PWY-7377	57233.95141408967	3592.1054693777737	9192.552081206588	21685.76408867605	15492.378904140713	36134.68144960231	37988.79109054319	64888.4887935791	42828.88357622645	41596.04848847852	31175.941495862906	52307.41021381001	54713.59861264433	119597.51515071576	25239.828217334463	69665.9080179052	41057.821109526856	36455.16912349942	12297.872635339425	26736.32229133923	1731.9837168152687	16202.736046921686	2879.7619964356822	30367.65661484925	74798.25239724708	55790.45220569814	55709.0884782687	59579.787484606226	81551.20968327987	26100.728642227576
PWY-7391	701.3076177678698	35.72059227811581	15.980034830198486	225.73093604364865	106.89965921120245	121.87514916023709	1014.492003828788	123.60370140989173	393.7372690124915	115.56264883274964	99.25082853287415	230.61018587963753	222.4984989323276	159.3532111198822	0.0	1116.9110360666673	290.00632610092026	26.371374429423945	39.76103136461564	189.5318550899288	0.0	197.65532596661058	3.996430340134838	35.17900347315493	151.52011810305206	99.54724864613686	23.96737401346142	273.8151323230151	763.8294266233625	15.975367599762984
PWY-7392	68377.0093569796	8564.706523564704	20613.702558533994	35431.65977576869	23916.764026811277	39323.33168583536	76324.56579542524	76934.63331183972	53633.07491546616	61178.9671116247	37266.69330274895	67553.1729421622	76354.5355401605	92648.27623256882	36356.96565814949	103479.05266929006	91629.0235389444	39096.75166819352	15393.397944535933	36214.14736721355	2063.381725872848	36563.63111499813	10724.358692334532	49604.099791779976	96276.17215704959	49830.2357990392	41469.514244329344	90745.22814559458	81287.70731710063	23556.381647214603
PWY-7400	66726.26491092237	8742.193267481407	15668.945272478295	37358.61807278462	39571.79307998728	42366.09137488911	86746.78667627402	103388.93498562709	65205.68559159748	74568.51168910401	55846.271113777024	56651.26879020112	129556.26530478074	111525.12869639102	42488.59841278426	129228.4358031248	88278.97503914453	43444.79528451152	26066.214214522213	39650.06331806629	2661.804866147659	39518.69987185573	15307.181349569244	59452.053685777755	105835.41039453466	75242.56244693094	63316.89932470919	176813.3813500201	109738.80118550386	29446.42401518844
PWY-7431	6.663535220781025	0.0	1.333209244147954	19.57810010922582	0.0	0.0	3.9991183290572296	5.332556426217556	7.996647452378109	31.967144820753177	1.333190616206172	1.3332535454255499	3.9996338170000456	1.3333090097390454	13.96142218303206	5.332338687944619	14.662839136746495	3.9986736257104396	0.0	7.994924534167401	0.0	1.3332487308034215	0.0	8.195280809004172	0.0	5.331203622637893	5.3313883732718725	187.2712285702227	8.66296187905074	0.0
PWY-7446	0.0	0.0	0.0	0.0	0.0	0.0	0.0	0.0	0.0	0.0	0.0	0.0	0.0	0.0	0.0	0.0	0.0	0.0	0.0	0.0	0.0	0.0	0.0	0.0	0.0	0.999467445654761	0.0	0.0	0.0	0.0
PWY-7456	48.61091466298269	37.17787929447931	0.0	70.80928637402424	81.32163064373808	1478.8529239217594	2262.696900518545	447.2866376784237	286.29382449699676	269.8549626420627	956.0798948404966	1008.6335577293748	144.63794548181144	2013.1141323310294	5.9831800202360625	414.74007554287755	1551.4800682449688	93.47424718079675	53.25836284093425	1427.7792721469482	2.957477006858621	976.3236830418657	17.728121647323878	185.82967543865473	3536.0589008102734	780.9354462728287	150.34074361509877	32.961544690319634	154.19915186424475	306.62317416295
PWY-7527	0.0	0.0	0.0	0.0	0.0	0.0	0.0	0.0	0.0	0.0	0.0	0.0	0.0	0.0	2.727170999906706	0.0	0.0	2.6642044686554445	0.0	0.0	0.0	0.0	0.0	0.0	0.0	0.0	0.0	0.35627442137676957	1.5132672823723914	0.0
PWY-7539	87782.73228328403	14324.514321767	29247.4087498063	52073.29065739308	50629.00512529162	63064.10606588689	132334.41200581726	131137.32091783502	92867.89344058087	97044.67805780875	91362.87918840963	97033.56949372434	156290.8041267288	148767.13967330568	59773.94770300946	170277.7407305205	112773.9658848739	58387.02965223247	32365.064748872446	66486.49406269786	3592.5988736674763	64140.59758228482	23820.987711615275	63985.41136312706	163282.50072530485	104090.27594681866	82359.15814443698	236912.3902298479	138612.6912592183	45218.78760425695
PWY-7560	76456.46791045982	11398.847036215111	24771.228581705094	42988.485948635	43745.769568571144	57622.32682438	116990.00173650375	115690.3021386326	82879.68330900547	90829.00373850652	82172.25864762797	89134.66937563171	135745.98298159684	167383.0496535486	48385.060813043325	142009.83994786054	95865.98872937637	50267.552383451126	28477.616838500504	58713.474433145246	3180.5885393111785	54522.69449170407	20272.73639493693	45799.57805769285	142798.4000307388	93674.6726326475	78838.25043384882	212868.20232811107	116687.03418036885	41635.02429123585
PWY-7616	0.0	0.0	0.0	3.597391287606741	0.0	0.0	0.0	0.0	0.0	20.970079081847707	0.0	0.0	0.0	0.0	0.0	0.0	0.0	0.0	0.0	2.9974856222795836	0.0	0.0	0.0	0.0	0.0	0.0	0.0	89.69239622162078	1.9460905546291891	0.0
PWY-7663	143661.96241826843	19894.144806748533	42325.851114664045	74888.42853690233	64547.86947880971	95322.15442392133	181737.74941382188	190914.78826334001	132247.0307744863	139866.54177950846	117713.28288575758	144561.88659453578	204104.86418519256	245331.29093930498	88941.34893497749	239603.70750754824	141521.09677917615	96680.09589331558	44195.3846025975	90175.72271200345	5186.602748099941	78535.91250294197	27515.32148567366	107234.94827678609	224946.91397148467	148872.17363576498	123345.73655889547	288230.7185605775	207564.14386581915	60582.55280102196
PWY-7664	32443.462856162794	16455.579328549262	25649.256112978495	52290.398358735205	59211.50172485046	49362.68049441705	159979.55767466966	141971.17999407483	102265.35321842886	103916.99726358034	96313.89435301257	77840.0562452534	177096.28439363773	89084.18643783749	59583.37789248117	188269.6088666927	11009.398750975799	49110.0750036062	37963.176063267056	74969.64323890721	3911.6336669914767	74015.0334588297	26367.015676155635	4370.583021869809	139664.1512118753	93575.45704674184	73590.47993771192	268555.0684504878	130712.33471458078	39762.546975756864
PWY-841	111860.3998286185	15327.092002223373	33146.31026912956	59123.72208724351	53046.006605169125	70624.97417387544	143106.58443188982	145706.02261957125	99639.40789232071	111134.11621307331	90528.02920622031	109831.55938113393	165126.756024455	180782.3413441482	67780.12029634773	189297.5589984122	143395.35908328142	68377.34090351754	33796.39393408819	68698.8840010593	3966.52511773945	65991.47346317949	24440.251752158867	85455.96012720658	173890.76395942277	109977.84572039239	91635.80100250375	242925.00051080665	152027.00944383448	45480.424803449016
PWY-922	37310.94813709361	3372.935625332043	9477.950185552721	16812.63234779814	7729.693804155952	15139.458596882472	26117.08294494197	28396.192748367954	18268.20122669258	22646.523955728306	9623.057793804132	28278.000457088598	24355.641365469484	28793.114624912745	15971.541662955757	42168.31067452536	52642.59541558202	17929.945642913375	4876.34386574591	10467.04368494379	765.7054145944546	12209.48545109882	3295.007011136651	44074.89464024408	35188.595608238415	16148.357401729521	12919.031489006633	25406.206107617403	31721.866510510168	7566.712087523488
PWY0-1061	76252.57877104875	14667.014853770623	27279.66553647669	51706.725513114485	52563.18853431722	45893.02391990268	135078.77083819362	125292.57559581286	83778.54574537932	100462.86682771979	78658.93171097121	73529.61592507754	162160.73673873127	69633.39853155591	56524.82011431452	167080.74635623407	113345.95921108114	45219.376620300325	31834.790101743765	55204.55092921357	3267.460746682963	68698.53621560836	26601.723798809067	55120.094256640004	133534.05490876603	84342.15240408432	61571.392892997916	245322.47696143686	104301.1743957928	34826.677933737185
PWY0-1241	53225.359736446786	6717.189280122967	14578.691299965658	27678.659559714968	23716.569702558158	40127.64131049187	49248.850591816685	78140.76478567565	52046.66377881184	56923.41212002365	43792.02294739271	53506.26976332238	80574.9441150238	108618.23485726668	35740.2523334261	97654.07938489875	56170.11903232521	43293.598157651344	18387.199463619076	36079.39508697982	2318.876629071333	16690.894214307515	9207.620550592546	28197.15041054514	88957.11187953103	63003.03558964996	59901.01417566803	100820.89850346079	98743.0640364124	22514.306533973704
PWY0-1261	32583.875677460877	10391.744486411691	22223.555490051887	36905.582531271044	29486.960494149494	37943.395426784504	91633.28025163231	90072.40688390356	69563.30449253142	75912.70353752997	60097.24595272257	59591.690365796894	91043.38271266324	92394.98928380138	38291.50029762268	118576.62707033425	8134.854017996479	33917.406793128794	21199.09859391561	48093.2996055029	2481.8461666467756	44978.773778365416	15376.118013582634	5971.187107878071	95506.14428355373	60458.99342984218	44383.4395060095	140011.9672864668	93953.96578771736	24642.909691817764
PWY0-1277	0.0	0.0	0.0	0.0	0.0	0.0	0.0	0.0	0.0	0.0	0.0	0.0	0.0	0.0	0.0	0.0	0.0	0.5346925778039671	0.0	0.0	0.0	0.0	0.0	0.0	23.644199271805554	1.0426346549432732	0.0	0.0	0.8823123776160925	11.07955743049396
PWY0-1296	83737.36225137557	7874.6829360702695	22312.616559820606	39034.3662163343	21782.303818082437	45737.204915803406	63896.161231678765	80611.56505789408	53151.560264042826	66095.32658555765	39652.21763735758	74482.88579638394	70853.91298560673	128867.3661330746	40537.009301191756	102778.0137835961	110174.66814213317	44643.77427979216	14796.427689707189	34157.724254732835	2124.6784391985734	26800.898975468994	7433.1404959232295	69114.4447137095	102777.45899242199	55661.420782421985	40820.92003648133	89801.82286651622	89117.13946511509	25125.570044506007
PWY0-1297	63596.37421878548	8054.746412491858	19823.618075360653	37877.38939146727	25417.228173847652	38300.821046984485	69585.18509703598	84274.46816763707	53737.799574907345	68455.54211935472	42311.884881399776	61223.00281066516	79418.14891530831	94875.1983650318	40767.184958653284	107279.10898646776	85481.10983220358	38602.49227289035	16439.089451796786	34954.38531054279	2206.8740584990724	32952.85168009549	7591.031459956743	60126.01035765656	92076.03355536427	56524.61637313537	38851.24546891717	115782.8267853467	80156.29902523053	24365.351918456214
PWY0-1298	82433.62927976546	8168.53793174073	19912.4469974655	37353.18845504559	25894.36398383067	47196.91652306014	67859.94801290054	88815.63171535979	54257.2832951539	70562.13993828295	44043.63818291415	71549.15884646686	85323.60689385199	136667.82070784314	41216.94591714952	112224.80897985602	87318.07413734178	50540.04499441495	17995.15361960999	35931.03258106976	2415.218375999705	25783.48385745528	6996.448597709065	65318.24069888572	103585.19405573998	66792.12911554055	63249.00985537514	100161.38269462841	98493.25735585555	24868.635061182988
PWY0-1319	124187.92833781599	20966.06581816675	39961.600134198554	77357.37794444016	81958.57417674868	84125.78014030177	206193.06059242648	197781.5774267744	136569.46277097467	156553.05583539116	128540.43064726355	132111.5688736876	245029.26445865672	207973.29238491683	87864.16884656764	261775.89140415844	153167.79282858295	81302.43664375585	49611.84662395278	93661.56914654074	5363.401838638564	97147.31806347005	34814.33654207447	93708.52325278694	217584.74158266457	141246.38733403606	113825.487960517	370183.64496854285	190414.20080325395	62262.81965530243
PWY0-1338	0.0	0.0	0.0	0.0	0.0	0.0	0.0	2.495039682539683	3.7254901960784315	0.0	0.0	0.0	0.0	0.0	0.0	0.0	1.2498813478879927	0.0	0.0	0.0	0.0	0.0	0.0	0.0	14.505812807881775	1.1317956099316302	0.0	0.0	0.24998788466198207	6.159865534324133
PWY0-1415	11728.543147687953	5083.041410834096	8596.070986386445	17708.12469714658	23545.864262790605	11329.616067966328	64396.16923438775	55344.723855904405	33638.838069804195	37933.17106436051	37231.33052433126	17551.341268112552	80979.93935272314	36346.6363543788	21961.897152486104	73232.68126566581	8565.160698745181	12521.046067521247	16291.464724356838	20930.910429647527	1392.3163323553501	23241.738876153162	5230.436975067396	3774.8267833577834	45781.60198882175	35969.29958263758	23237.06744938797	114713.9461058284	39745.600059678436	16019.62750734938
PWY0-1479	25552.01818731865	9364.813453874223	14464.34590792082	27900.391268093033	36076.63570096267	23700.97038744303	83890.26278205035	76440.64895209798	51909.68784424773	64001.09291076008	52960.53902152331	36870.25800245321	106916.39573821207	46213.7007920084	32168.992955543774	106902.69326302635	7610.747531752654	22630.051716724985	21188.969491640073	35943.343978183475	2176.225796693174	40979.979792329104	18473.877612748252	4713.875369910807	74515.21987830418	52355.97730149488	39165.000597357284	170297.55791107746	65389.10727228242	19420.583414865287
PWY0-1533	7.880673238669148	0.0	0.0	5.866286738481755	0.0	0.0	0.0	15.573873939881244	23.403273070468657	5.9836989071844595	0.0	0.0	0.0	0.0	23.588895139141655	0.0	7.867616891737354	0.0	0.0	7.832809493402399	0.0	0.0	0.0	0.0	90.56546768766741	2.4840045060387306	0.0	433.70944856144683	1.9944315539632786	34.53448847522942
PWY0-1586	83081.5919517395	10507.95281620475	20270.0018679798	40909.79635681267	47414.16716177318	49472.98133115849	107990.84344806017	128793.03112705945	77251.63424734314	80543.1935427684	64564.60491709795	66443.67012376686	155647.20347451195	133739.92127646683	48166.75830768067	146320.84855836676	133917.73810086818	54703.42821868816	30555.37611307375	45575.647412214974	3111.533001626151	49596.601835651934	21956.185874322688	83588.10080173535	118007.25893481377	98334.68316816293	83652.74520394164	216783.07365538905	132411.0996648826	39831.48869300233
PWY0-162	109372.35286764738	14930.580549004013	31617.858492451764	57621.53843704152	52165.66052936498	68038.71985678781	140106.41432707757	143114.52987212784	96118.13235319337	105017.69969381542	86074.22640164531	104386.60576142414	163567.24524450122	171866.81142749352	66227.98160999682	184061.86313447918	138908.80280274854	67468.1873648482	33193.947641413506	64783.61905861259	3823.649654324525	64575.25815742343	23951.539780795993	85042.3685780311	168533.95679148674	108573.0324436607	89728.26893665866	237375.9821532003	147741.30590574146	44108.140227620555
PWY0-166	103465.78934115448	14101.53124026292	29971.224229838095	54533.68364788436	49609.77073040604	64819.448455133745	127591.61285775022	134312.37507164307	90664.50559466296	102997.69694319218	80981.12770873868	99680.42271397813	154219.37822109857	160869.72566259085	63510.07400450462	177178.91276715937	127460.1289895824	65198.615284762025	31365.813622626007	61187.28767088213	3680.930570321281	58167.84400883173	22640.078141270762	79815.7566022142	159452.72380067126	99577.69562493348	86183.00996781925	221866.19783884712	141875.58018118696	41187.18420523784
PWY0-321	0.0	0.0	0.0	2.3980289160184953	0.0	0.0	0.0	3.995339569561457	0.0	16.64470002798106	0.0	0.0	0.0	0.0	11.604091314316635	0.0	0.0	3.522401016802314	0.0	0.0	0.0	0.0	0.0	0.0	32.05495334119115	1.4523019524996015	0.0	124.40736048585727	2.814333774628942	13.121489079989452
PWY0-41	10.512654365770295	0.0	4.495572814321749	23.032786456636043	3.8257574279177136	15.019269361573832	0.0	32.98109950635253	2.5395457986374046	39.57349889591328	8.302618999646825	19.40117526432738	19.66795338895	49.90647348085745	10.049393122173282	43.09406485476129	10.51961555165052	0.0	3.7171291560616813	4.419942486496602	0.0	8.037058119974846	5.97444356052303	0.0	7.934269558446808	18.06718108128996	17.60652574065741	28.25059792002292	29.61372353012923	9.67985433987466
PWY0-42	14.69682637693096	4.994877202821389	4.989894796231157	22.965222703785994	7.49837783768002	0.624952524945056	19.994661140815293	12.496906370854509	14.992519270247637	19.988398495376806	20.812329718160534	24.930599034512515	8.74921655813854	51.93444891580328	29.94959293023297	0.9999852744221317	9.629624900855926	14.049077634992077	4.998584603654635	22.471921466576596	0.0	44.94918932705304	5.821312587400269	23.006565771651964	9.997200807437755	11.2457144161787	4.9985064694648695	272.0423922610419	49.15293398158401	4.998240043165853
PWY0-781	80364.32214926303	10763.125471459487	23119.84061753029	44184.824348038666	39850.73724123008	50788.98465878264	98604.30688551444	112592.45994421	74816.14607887254	86771.98433927211	65105.676961215606	78716.89160892414	126379.41811213466	131556.21294658942	48954.51210723868	143492.24575334365	102559.24930670894	49244.475446999706	25652.681368271336	50829.653566378125	2972.9174333662604	47733.26789849124	16537.363190066884	57527.346324284874	125301.63658568863	79530.33363058741	67924.09922666318	173400.63926950537	114122.55226938037	34495.17716054803
PWY0-845	5083.772887657652	6460.1225177867145	12659.21263674857	17031.996186131055	13327.105427640823	12247.403901323585	58159.427027495636	37809.29841711416	37190.76551382542	18836.88855554828	39490.941527815616	16480.122231990907	32395.03097517539	14931.329594924398	21067.98284607266	44324.22402697024	2474.591963479314	7898.451448647696	11616.466199069218	21003.562260726678	847.8328366346516	26890.50576889341	4613.466508442338	447.94236522358796	49256.252140349854	37595.14432505894	2000.9323923413724	88551.23656782634	37386.1317551641	12776.921767431477
PWY0-862	106913.14318324158	15889.910154911731	27540.743831477004	49341.44965726451	57696.40464850621	63762.04896220424	155193.33688543647	135367.5858827031	97978.99198563391	99039.49985686032	93031.7968096744	94525.99371551836	171570.7513631043	147665.68679879105	59684.5460125199	180633.58660272145	101022.41818608751	71028.3630336161	36828.74315423994	72696.68910597495	3755.6086402474266	72040.1109539905	25707.22800139636	80279.83175025451	145572.90662713652	91774.1989659098	87622.14349878857	261735.38146803464	139671.35311715724	37390.3713293037
PWY1G-0	10482.999999999998	240.17000000000002	470.122652357225	1711.529906549152	1929.17	1902.5472253730038	3361.140037035559	2632.199939228198	855.0053744177715	5088.33	2594.708578600346	5678.5	4001.67	3033.6135462497527	1565.67	7115.0	17435.5	393.04970363846866	220.46757404744298	1461.9663518927262	141.5	2065.4841416345025	303.6600000000001	6441.67	6551.004380447929	2145.24499229584	6077.83	8943.67	390.55485972513304	620.4134870008024
PWY490-3	51079.500648196576	1572.7919244344303	4764.473615935298	13207.306643796099	10301.794773985852	27084.385102152788	19905.41221448378	24170.690016966113	17778.203189978736	25473.009481783007	9408.01160058413	37749.12716396269	40142.93027931377	77619.04106043429	5895.740361567135	30154.67461412077	20851.72276050458	32971.1191491413	9517.883986453224	15089.579218173567	1711.5535460844653	3773.567248504981	1489.078783598851	32414.82894956552	60981.7575419382	29064.582572130385	39778.50214990024	47029.421566117024	22087.505261395454	8390.453657868877
PWY4FS-7	96088.26991518975	16055.75799709328	33288.04286522353	60323.726722087355	58212.64916826319	63727.77055939797	155506.43296235093	144431.97540969818	106578.1960569232	122588.75903044449	93715.23741810302	110730.60169224993	171998.91327355884	171581.6351390116	64764.33966046273	194923.850614338	134982.7798358118	56819.570184915094	34595.92898358745	74219.31899073726	3855.488758558373	77794.07086237008	28658.79236066525	75807.45858671493	165966.68108521606	95298.74891575587	77376.30745715476	264019.5490887111	145029.2215610663	47109.33378506269
PWY4FS-8	96088.26991518975	16055.757997093282	33288.04286522353	60323.726722087355	58212.6491682632	63727.77055939797	155506.43296235093	144431.9754096982	106578.1960569232	122588.75903044449	93715.23741810299	110730.60169224993	171998.91327355884	171581.63513901157	64764.33966046272	194923.850614338	134982.7798358118	56819.570184915094	34595.92898358745	74219.31899073726	3855.488758558373	77794.07086237008	28658.79236066525	75807.45858671491	165966.68108521606	95298.74891575587	77376.30745715476	264019.5490887111	145029.2215610663	47109.33378506269
PWYG-321	26816.514670888122	13363.414187151127	19259.787036541013	45670.67307740688	51439.22115342511	40556.831927990694	125508.65783357697	112799.36792674969	80850.77501974431	95883.8755459985	92378.19479316386	69548.51517755752	145726.4123620052	73295.4810873285	49214.12127661048	168746.20841842992	8780.212718405946	28044.526167793883	18069.161448961764	58939.63131582126	3429.1725018794386	63714.4647813135	18344.556294378097	3438.4028008593546	130577.90982816942	74826.04544432923	66141.51795645533	236620.20174669696	74809.07891961724	29587.080800357176
PYRIDNUCSAL-PWY	27718.562244839533	3993.359508629239	13600.430616428059	17112.077604340524	11254.42731993182	21054.52969922922	47953.1939392535	36650.593908597555	31964.63883824038	38220.984087079654	35922.00132805394	32789.062387815284	31354.72865286537	70418.84238367429	16685.45238643119	50244.070260617314	60253.923561660944	11828.140810674062	7924.977934894078	27464.226374617432	1120.778824081078	26374.19802010477	6162.731125945468	15202.745886401348	59000.89320284878	36571.0451752361	24453.128432014662	64566.940144715954	39540.80535156956	16176.522316561459
PYRIDNUCSYN-PWY	15401.01187768081	6285.561043327787	9527.997422052193	20809.191260271065	32744.021234378128	23238.010414146498	82935.74726017544	64357.1503508212	44917.048772988084	46469.62013597878	46209.95417154088	37225.37181037922	94653.75023823361	51383.52428624714	24452.080078737155	76374.82324345552	38679.138845388436	15040.383375052674	17607.07750762317	30486.930648452126	1288.0944415051774	41237.28872963298	16492.656731544997	921.6875699558235	70994.77489783522	44115.907148636245	23915.31704681884	154056.65959691608	45664.970644351044	26117.363026356463
PYRIDOXSYN-PWY	2582.138932586315	5080.129118834351	9062.181247687304	10931.974218942198	8537.963298966102	7009.770201719991	50660.46602915712	23112.636371072622	26428.292007645083	9902.975546585101	31306.105691526463	9162.115373688115	18133.374261592882	7704.6925874359	14103.67035571848	26044.946927615223	1530.5957950340012	4069.5947577712045	8174.002494465511	13030.018327328806	473.42106885820465	27614.250350569095	2812.759596518052	215.49012773061685	32163.02416900922	26397.971797941136	885.9140541132002	78256.41525097653	22494.673805172642	8124.11423393555
REDCITCYC	25412.885208866468	7270.524911679059	9307.955074550317	22076.50125846241	32410.134736977794	16238.828787128055	79174.98074512773	62398.29368125899	40218.2376671121	42909.276615542	38654.95648826583	25709.044292877334	98957.1932708912	29934.92092197011	21576.845085592293	79619.9169891066	48049.022559035504	12063.297657398616	18037.959519988297	24608.507758249703	1400.4840181149398	41267.548513805996	15116.991076910464	17311.119219505545	55342.152807568884	40736.526268766436	26519.372121812263	159588.17081165698	35802.334402185516	17507.133344972855
RHAMCAT-PWY	1296.487909371556	42.64038585483272	30.032056999416916	134.17532445970028	126.88116406985672	1011.84318233101	2058.151712879668	354.8752655456545	1143.6011569848824	594.5970733840213	1048.8815615363649	1602.9021133727576	357.8672227683771	2624.5479911935035	48.6244412471531	534.4338717999724	2081.9459178603897	81.09987181100331	132.92310216243231	386.4163240333395	15.647773083565411	368.7322759987057	64.57548725062486	1555.2794177962385	2710.495957667753	835.7967537997893	235.85252061395576	360.3252150472295	470.9384336593579	255.1134389355525
RIBOSYN2-PWY	81152.60708017544	12623.076152495974	27226.993776340656	46527.96950855293	46194.939324697	59203.94052759827	125585.80112556601	126151.7191194773	89773.57446422405	92577.6606004397	84246.15979289646	91803.83350336304	139765.3617924992	159545.28355539832	53968.94011529575	154411.74569248414	101653.72564779989	53988.286112101625	29883.935855433276	62486.26002001106	3269.1144656766373	61338.54257385346	21370.705494279227	53030.26384057695	146906.88437728802	99183.34082758523	80713.27797773012	217253.2562364267	135760.6332353592	43863.64121942675
RUMP-PWY	2489.7152628224853	824.6472248211753	2328.2662110963515	3122.58174319999	1145.7827609740718	2838.0932756580237	2342.9634792091656	3245.6415264674306	3662.7567775055577	2761.806977518254	1043.6292677934425	3363.456271189692	6451.7947629431565	5242.6221547098	630.7619765508778	6350.697820203438	22984.65516781318	2099.2338070223004	886.9155743794659	2064.348244494039	115.39173184544644	1098.8015457569654	914.0193891272288	4507.328236598133	4795.787603936689	1481.9622541159897	1626.7157131312065	2350.903375283389	2288.0523979706095	439.91508823865996
SALVADEHYPOX-PWY	3661.8187441717573	152.5617245904339	1251.6628789379372	2481.371982473976	2228.136222683081	1794.291729728044	5070.921987430222	10486.83518944226	3927.853402283619	8638.15831396825	2403.831312897697	5249.878345450867	11110.963128679858	21756.84645544124	1138.538742420829	8305.10288096458	6892.571954775595	602.1947522750419	764.3984553461864	2562.994362006795	19.850298732938526	2914.7724702051614	770.2647976668734	677.2462929351851	5859.364206698417	2320.3153730046183	2797.604294978677	10594.714632030675	6009.060081175053	3411.029862350272
SER-GLYSYN-PWY	41371.415736995434	9664.950556978769	20055.521221334508	30370.289066208203	32258.4104374403	35582.88586402088	92231.83485961836	71570.824103454	60573.37926634504	57101.12033956816	60362.688498602336	61661.42250046811	93989.20240128785	87945.61189527383	29674.68229360482	92717.7791734104	74995.71368521248	23681.04914899689	19885.55770864836	44980.444289380015	1779.8702878800868	47216.04157573011	18239.222528816033	45283.526698051974	92503.65116857988	52580.46108304268	28656.839025264937	164532.9860853535	69728.04736853887	27369.293453340713
SO4ASSIM-PWY	6291.490418259	4948.658021690473	4591.610517171377	16720.389092796773	29316.014457132922	10094.521750146017	70588.16130779339	49637.370130676856	31410.697025232024	32227.310781398348	33140.16734020787	12808.747438522183	81915.79003107791	10402.797872400499	17151.00609594454	69726.5328036481	7153.833777369538	9746.590183028306	15774.76227997377	21974.03584116935	1130.424110609335	37397.69052883318	7441.092334911397	1472.0467682293622	34825.30422289241	25024.93247007544	18979.16790039844	134780.7979934523	31562.156226658866	13664.032142102564
SUCSYN-PWY	0.0	0.0	0.0	24.978774558176884	0.0	0.0	0.0	0.0	0.0	4.999673398013516	4.999564784585337	0.0	9.99839710326422	0.0	4.999323955996708	0.0	0.0	9.99705948426005	0.0	9.997940794964808	0.0	0.0	0.0	29.92932516693493	4.999702593921431	0.0	0.0	14.998074412589757	19.99594187134612	0.0
SULFATE-CYS-PWY	11847.188579500234	6685.656256346241	8020.910697300075	22857.22177691889	25274.96145487307	16808.541870370897	81198.41354648174	61923.155392354274	43886.83851524509	43681.6070532407	44639.479359896555	22663.346283623403	71898.30178891057	20642.428356341363	23324.54029990319	82394.88015590831	14288.361676936382	14543.719863386039	16958.541068073504	31529.70408604446	1444.93146182405	43189.667870888785	10285.85890268202	3180.364912994481	53960.85231749428	36287.97248746035	24614.125576179384	128913.03238667866	46541.983606995316	19317.777398624567
TCA	34690.8301251629	8617.353844111405	13156.945258824755	28958.024936457252	38089.037064274715	23462.512757177017	96909.73852453816	78766.37977005499	55271.35916357146	53961.23907071688	50382.034649264104	36041.54545053878	115769.7914939117	56710.86976035783	27786.85333947588	99316.38989665215	72010.50628978612	18077.95653830099	21984.618900475412	35967.58696425425	1699.2688217907319	52425.70310352423	20494.424477317	26330.707821376305	73197.84785703651	52007.40470815296	31900.540967987712	188350.27753374018	62281.79011074041	23707.329962061103
TCA-GLYOX-BYPASS	2211.9875918684083	459.22232304367566	301.5280536556106	966.8459443648078	2039.8931952717016	495.5802817033284	804.0585707445105	3136.3918334959635	2109.9099399982147	762.0290309490207	3488.6557253597944	945.4171461050341	8862.537290624283	785.728831031905	300.76646322799235	4608.870973821304	226.09467644761776	46.36577287601061	554.3897415054919	1800.240086059944	65.22255591426047	12888.222840327451	341.33075093423406	89.22111534624501	4021.658388687135	1693.141437509697	250.24047946142778	10334.531296032726	2453.119329232059	202.32540459615345
TEICHOICACID-PWY	20376.667564432413	995.1665202107595	2779.70150659299	5287.07398172134	1918.4301442479575	4865.963108117355	3405.3578499025043	5315.839105571701	5568.749534321658	7799.785056777414	2691.5149118414115	8640.53370762613	12706.444681551016	9944.270560082074	2322.0654023310117	10766.107662147993	33924.2270293978	4022.349946002617	1637.2859161046997	3361.0205797423187	280.92920070681095	1998.9534144409877	1338.8936667094674	19862.77708283013	10602.879754034759	3512.677683748522	5800.195550638097	11756.481344784164	3423.6296837141167	847.475936660666
THISYN-PWY	45912.73638531297	9961.709311766052	17730.192115608206	34380.264496832286	36365.3460595572	43414.06225272195	102382.85437837998	86982.28838443174	67113.56111644639	64166.84144227741	68441.32222201898	66314.09401456757	103378.65193235142	111070.30055980416	39150.90277083375	107330.41060835197	61826.20224854416	35953.55026550994	22200.105575456102	48389.041735308274	2256.709486339326	47252.950180935855	13269.886240066386	32526.65552472453	118303.50902128094	67051.77675800875	45852.734421186346	168857.99878946596	74498.08236452544	33227.39387428849
THREOCAT-PWY	2293.058136030489	12.719233573000999	37.52063272859984	99.00796507616235	56.77705137841663	130.12282708891763	210.5601742046831	221.071971831699	638.415310934628	824.9975886952335	123.92758651550795	297.1091307173704	35.65340810556897	437.7714831080586	15.82838479187706	362.6320402420811	276.9449332845383	20.24285098099733	41.324919769052315	1150.0590769258947	12.146499135713047	967.7612301301443	6.452814429707547	11.112572551652148	970.805978375566	94.50874186982868	68.81908332139776	311.6803972892976	261.71548964311205	184.84488039650327
THRESYN-PWY	105696.63710914158	13741.55294807202	30067.88487508223	55846.288659574086	49730.86502562676	67327.96820664319	124396.5614263652	138817.68087837173	94076.15756140494	108232.71542161494	81501.1242669291	105307.02886811526	153969.15460646208	182589.97639031173	61357.093154522954	177809.63948763156	140600.09566201144	64645.80836624942	31323.389584399567	65531.60726191339	3720.521879802317	61454.91356260933	23344.34358543441	81490.73582379888	159823.78772574774	100084.21887840742	87861.51262499299	219691.0472533856	146572.77390793283	45637.22153585601
TRNA-CHARGING-PWY	99464.17793753569	14673.536217376697	32324.872306248373	55133.89113198101	50740.2965821355	67419.75534616818	139220.01182712728	140953.6584037621	97856.66449805093	107708.8096678295	91546.65796311921	106013.62886218894	156836.7156507067	183580.33856810347	62763.33315232769	177130.08018107794	130259.80865342656	63272.66903044077	32570.304620600713	68547.1109687157	3748.668329095575	65794.81971176533	23706.36422589838	76929.64722750714	166498.74448974064	108468.16171324035	88257.31158319584	235422.7658340704	146241.71272445732	46718.86834127184
TRPSYN-PWY	105657.45327150555	13870.074439211361	29090.56678665988	54157.36766630477	48898.38485537053	61183.17796809522	110342.91123779074	136151.8635201011	85637.13290107611	97848.79365801575	72791.25386014486	88931.64977301167	159897.16600013446	148897.9398130652	61844.10875681119	169683.38902959405	133521.86031892966	65803.58699416756	31829.006294349627	57860.60727880477	3575.440927509686	54778.51130882692	23903.442311361734	70315.48265283249	154880.17733019148	99344.62204430974	86636.63019226144	219058.0539183353	146507.07035794988	38138.04265032156
TYRFUMCAT-PWY	50.45302380872667	84.28944774194132	212.76600333404602	50.892565160851596	42.32703231523916	6.984798944030775	189.6541660895547	15.885305669855482	33.818745763747486	35.406701152438515	111.39982362661748	48.013653253543964	99.95716195641297	68.54358892475523	22.32194112297275	32.688582399893455	16.040818529700083	19.78963138455194	17.8188602700054	884.1383121645487	8.455004198129235	300.2412040407932	4.612594942913034	17.80242716588868	137.09324799483352	18.177444615577297	7.136912404581169	415.8153394406137	49.62714635286185	30.52683580750372
UBISYN-PWY	5067.971764690435	5746.392247664695	5125.9216882095125	14324.65232593641	26314.060451917936	8062.445464034287	64063.291186052935	45406.36427726592	29244.161970357723	28962.013381572124	29538.172051665126	9115.109058959324	79168.39883543749	6257.026575369968	14951.66331963174	58287.184209379746	1159.525753513442	7775.763677468625	14269.586149068928	17083.264321332477	1023.1150108763221	31671.37404741448	15361.827743742802	860.0104522293756	33012.162458884995	29989.155932355683	15594.10157185598	128828.77429054047	24597.018536025993	12718.928946852542
UDPNAGSYN-PWY	105585.02285185207	13282.390036579507	28617.76289834899	55374.57215283785	51634.08694572726	65178.4605652408	121703.78431636491	135726.96751892281	89956.5355753335	107970.33162703064	76877.8780443542	102602.53549449219	159168.02234535874	171977.5359609396	61926.74294986258	178217.72733770803	141167.6454994215	64553.66840363261	31562.815401171858	60131.62214993778	3705.9301924409256	58225.7891751084	23242.902862037	81144.09885024813	156676.9098853854	96893.62208708772	87381.83003143867	225288.40046886922	142082.2663282748	42335.61064427174
VALDEG-PWY	0.0	0.0	0.0	0.0	0.0	0.0	0.0	0.0	0.0	0.0	0.0	0.0	0.0	0.0	2.9978688983608426	0.0	0.0	0.0	0.0	9.719091874098233	0.0	0.0	0.0	0.0	26.205834434477584	0.0	0.0	254.58875764687147	0.0	0.0
VALSYN-PWY	126560.23383349943	14850.069843173684	32587.544588537465	61772.23099601662	54879.5250275644	72908.77452332152	128286.10247318061	154353.09223862382	103448.70663212032	115867.96989381513	86209.97458908222	111002.6200363353	182356.1409065868	181493.17805578207	69032.05415857499	193905.1294714664	171600.06022677364	75047.0446791761	35640.73535877715	68060.01100786187	4079.81788404355	64711.94804085301	26072.881852918446	84128.73515467878	177472.7388510053	113060.69206024805	100615.65617172985	248923.22374437976	165701.73828341512	47799.26886367609
